# Supplementary material for: Transcriptome Analysis of Genes Involved in Fatty Acid and Lipid Biosynthesis in Developing Walnut (Juglans regia L.) Seed Kernels from Qinghai Plateau
Source: Plants (Basel). 2022 Nov 23;11(23):3207. doi: 10.3390/plants11233207 (PMC9737478; doi:10.3390/plants11233207)
Supplement: Supplementary file 1 [file plants-11-03207-s001.zip]

Archive with 14 entries (12 files):
- supplementary material/Figure S1-5/
- supplementary material/Figure S1-5/Caption Figure S1-S5.pdf
- supplementary material/Figure S1-5/Figure S1.jpg
- supplementary material/Figure S1-5/Figure S2.tif
- supplementary material/Figure S1-5/Figure S3.jpg
- supplementary material/Figure S1-5/Figure S4.TIF
- supplementary material/Figure S1-5/Figure S5.tif
- supplementary material/Supplemental Table S1-6/
- supplementary material/Supplemental Table S1-6/Table S1.xlsx
- supplementary material/Supplemental Table S1-6/Table S2.xlsx
- supplementary material/Supplemental Table S1-6/Table S3.xlsx
- supplementary material/Supplemental Table S1-6/Table S4.xlsx
- supplementary material/Supplemental Table S1-6/Table S5.xlsx
- supplementary material/Supplemental Table S1-6/Table S6.xls
