# Supplementary material for: Transcriptome Analysis of Genes Involved in Fatty Acid and Lipid Biosynthesis in Developing Walnut (Juglans regia L.) Seed Kernels from Qinghai Plateau
Source: Plants (Basel). 2022 Nov 23;11(23):3207. doi: 10.3390/plants11233207 (PMC9737478; doi:10.3390/plants11233207)
Supplement: Supplementary file 1 [file plants-11-03207-s001.zip › supplementary material/Supplemental Table S1-6/Table S1.xlsx]

## Sheet: Table S1
Supplemental Table S1. The morphological and physiological characteristics, oil accumulation in the process of walnut embryo development.
	sampling date	Single fresh fruit weight/g	SE	Single nut weight/g	SE	Single walnut kernel weight/g	SE	Fruit vertical diameter/mm	SE	Fruit transverse diameter/mm	SE	Oil content/%	SE
	44389	51.9829	0.778158	3.63	0.14522	0.721	0.02884	47.3167	1.68755	42.6007	2.02761	20.2	0.55
G1	44396	53.5661	0.841781	5.53	0.22132	1.206	0.04824	48.1862	2.15031	44.0933	2.47614	24.1	0.75
G2	44403	55.6624	1.0415	6.38	0.25508	1.486	0.05944	48.3433	1.92227	44.5067	2.29985	34.3	0.65
	44413	57.8705	1.2833	9.42	0.37694	2.829	0.11316	48.8333	1.95437	44.6033	2.40589	51.25	2.89914
G3	44417	59.3751	1.14401	9.66	0.38656	3.123	0.12492	49.1433	1.7627	44.7233	2.30849	55.55	0.55
	44424	60.3468	0.847574	10.56	0.42248	3.7545	0.15018	50.1	2.02035	44.7867	2.17405	59.1	0.1
	44431	60.5087	0.86241	11.42	0.45676	4.7265	0.18906	50.41	1.70457	45.34	2.11023	64.0667	1.32246
G4	44442	61.479	0.969973	11.08	0.44328	4.697	0.18788	50.5367	1.58461	45.6733	2.28531	68.7	0.355903
	44450	60.7515	0.862392	11.94	0.47768	5.069	0.20276	50.7333	1.42556	45.6933	2.1365	69.1667	0.286744
G5	44459	59.1213	1.09882	12.11	0.48426	5.425	0.217	50.3267	1.5954	45.5233	1.4433	68.4333	0.771722
