# Supplementary material for: Transcriptome Analysis of Genes Involved in Fatty Acid and Lipid Biosynthesis in Developing Walnut (Juglans regia L.) Seed Kernels from Qinghai Plateau
Source: Plants (Basel). 2022 Nov 23;11(23):3207. doi: 10.3390/plants11233207 (PMC9737478; doi:10.3390/plants11233207)
Supplement: Supplementary file 1 [file plants-11-03207-s001.zip › supplementary material/Supplemental Table S1-6/Table S2.xlsx]

## Sheet: Table S2
Supplemental Table S2. The mapping result of each sample.
sample	total_reads	total_map	unique_map	multi_map	read1_map	read2_map	positive_map	negative_map	splice_map	unsplice_map	proper_map
G32	45848396	44958415(98.06%)	37437649(81.66%)	7520766(16.4%)	18755989(40.91%)	18681660(40.75%)	18726486(40.84%)	18711163(40.81%)	12900768(28.14%)	24536881(53.52%)	36749806(80.16%)
G42	45244016	44016736(97.29%)	38803856(85.77%)	5212880(11.52%)	19439979(42.97%)	19363877(42.8%)	19406783(42.89%)	19397073(42.87%)	13304839(29.41%)	25499017(56.36%)	37957272(83.89%)
G23	44594276	43693884(97.98%)	37754189(84.66%)	5939695(13.32%)	18927370(42.44%)	18826819(42.22%)	18883891(42.35%)	18870298(42.32%)	12725790(28.54%)	25028399(56.12%)	37065530(83.12%)
G13	40821046	39862932(97.65%)	34820766(85.3%)	5042166(12.35%)	17450353(42.75%)	17370413(42.55%)	17415975(42.66%)	17404791(42.64%)	12673272(31.05%)	22147494(54.26%)	34088654(83.51%)
G33	45798688	44880770(98.0%)	38003113(82.98%)	6877657(15.02%)	19040608(41.57%)	18962505(41.4%)	19003482(41.49%)	18999631(41.49%)	13185393(28.79%)	24817720(54.19%)	37294378(81.43%)
G53	45679602	44436059(97.28%)	40640261(88.97%)	3795798(8.31%)	20365184(44.58%)	20275077(44.39%)	20299686(44.44%)	20340575(44.53%)	15324467(33.55%)	25315794(55.42%)	39702836(86.92%)
G51	45040044	43821083(97.29%)	39091148(86.79%)	4729935(10.5%)	19589586(43.49%)	19501562(43.3%)	19510301(43.32%)	19580847(43.47%)	14214410(31.56%)	24876738(55.23%)	38165268(84.74%)
G31	45299854	44374344(97.96%)	37938742(83.75%)	6435602(14.21%)	19018926(41.98%)	18919816(41.77%)	18975150(41.89%)	18963592(41.86%)	12966828(28.62%)	24971914(55.13%)	37255010(82.24%)
G22	46018702	44992908(97.77%)	39256166(85.3%)	5736742(12.47%)	19675202(42.75%)	19580964(42.55%)	19627291(42.65%)	19628875(42.65%)	14017452(30.46%)	25238714(54.84%)	38499932(83.66%)
G21	48110782	46787001(97.25%)	40443609(84.06%)	6343392(13.18%)	20275322(42.14%)	20168287(41.92%)	20250817(42.09%)	20192792(41.97%)	15163493(31.52%)	25280116(52.55%)	39564880(82.24%)
G41	45624074	44495070(97.53%)	37883157(83.03%)	6611913(14.49%)	18981048(41.6%)	18902109(41.43%)	18919558(41.47%)	18963599(41.56%)	13026917(28.55%)	24856240(54.48%)	37054752(81.22%)
G52	45854280	44521250(97.09%)	39523512(86.19%)	4997738(10.9%)	19802181(43.19%)	19721331(43.01%)	19722813(43.01%)	19800699(43.18%)	14221981(31.02%)	25301531(55.18%)	38546100(84.06%)
G11	53369110	51993650(97.42%)	45770979(85.76%)	6222671(11.66%)	22960099(43.02%)	22810880(42.74%)	22892227(42.89%)	22878752(42.87%)	17928989(33.59%)	27841990(52.17%)	44637022(83.64%)
G43	48361328	47036675(97.26%)	39168926(80.99%)	7867749(16.27%)	19620100(40.57%)	19548826(40.42%)	19549045(40.42%)	19619881(40.57%)	14295170(29.56%)	24873756(51.43%)	38365416(79.33%)
G12	46481866	45317017(97.49%)	39486356(84.95%)	5830661(12.54%)	19807770(42.61%)	19678586(42.34%)	19750653(42.49%)	19735703(42.46%)	15110560(32.51%)	24375796(52.44%)	38526712(82.89%)
