# Supplementary material for: Transcriptome Analysis of Genes Involved in Fatty Acid and Lipid Biosynthesis in Developing Walnut (Juglans regia L.) Seed Kernels from Qinghai Plateau
Source: Plants (Basel). 2022 Nov 23;11(23):3207. doi: 10.3390/plants11233207 (PMC9737478; doi:10.3390/plants11233207)
Supplement: Supplementary file 1 [file plants-11-03207-s001.zip › supplementary material/Supplemental Table S1-6/Table S3.xlsx]

## Sheet: Table S3
Supplemental Table S3. Distribution of sequencing reads in genome regions.
sample	exon	intron	intergenic
G42	6290351448(95.472%)	131893657(2.0018%)	166441331(2.5262%)
G32	6524448308(96.9265%)	110202573(1.6372%)	96684669(1.4363%)
G23	6354420400(97.1206%)	100305886(1.5331%)	88085126(1.3463%)
G13	5687156655(95.2989%)	160754481(2.6937%)	119794923(2.0074%)
G33	6510889706(96.891%)	113732070(1.6925%)	95186788(1.4165%)
G53	6158398916(92.609%)	207242160(3.1165%)	284254251(4.2746%)
G31	6425487794(96.707%)	112711232(1.6964%)	106086087(1.5967%)
G51	6130154423(93.4806%)	203844035(3.1085%)	223677437(3.4109%)
G22	6477246346(96.1594%)	145661571(2.1625%)	113039617(1.6782%)
G21	6749010689(96.3601%)	137319385(1.9606%)	117622773(1.6794%)
G52	6283894487(94.3234%)	129638155(1.9459%)	248541007(3.7307%)
G41	6341004155(95.207%)	153106862(2.2988%)	166114806(2.4941%)
G11	7428925062(95.4569%)	161969438(2.0812%)	191597318(2.4619%)
G43	6817984335(96.8202%)	50624434(0.7189%)	173292461(2.4609%)
G12	6446877762(95.033%)	195140083(2.8765%)	141814655(2.0905%)
