# Supplementary material for: Transcriptome Analysis of Genes Involved in Fatty Acid and Lipid Biosynthesis in Developing Walnut (Juglans regia L.) Seed Kernels from Qinghai Plateau
Source: Plants (Basel). 2022 Nov 23;11(23):3207. doi: 10.3390/plants11233207 (PMC9737478; doi:10.3390/plants11233207)
Supplement: Supplementary file 1 [file plants-11-03207-s001.zip › supplementary material/Supplemental Table S1-6/Table S4.xlsx]

## Sheet: Table S4
Supplemental Table S4. Detailed information regarding gene annotation and FPKM values of genes in developing walnut seeds.
				FPKM
Abbreviation	Enzymes name	Gene ID	Gene description	G1	G2	G3	G4	G5
ACC1	acetyl-CoA carboxylase 1/biotin carboxylase	109007141	biotin carboxylase 1%2C chloroplastic%2C transcript variant X6	174.198	152.922	180.303	174.741	34.4442
		109012459	acetyl-CoA carboxylase 1-like%2C transcript variant X2	2.84023	1.87056	1.14755	2.6612	1.14815
		108997211	acetyl-CoA carboxylase 1-like%2C transcript variant X1	1.29089	2.24911	2.83327	1.93537	1.83416
BCCP	biotin carboxyl carrier protein	108987217	biotin carboxyl carrier protein of acetyl-CoA carboxylase%2C chloroplastic%2C transcript variant X2	26.8417	17.4233	24.0724	18.5719	11.4156
		108984011	biotin carboxyl carrier protein of acetyl-CoA carboxylase-like	3.24019	0.759008	13.4128	5.32504	0.379356
		108986433	biotin carboxyl carrier protein of acetyl-CoA carboxylase 2%2C chloroplastic-like	46.7226	42.9312	54.2541	53.1423	4.5876
		108991825	biotin carboxyl carrier protein of acetyl-CoA carboxylase-like	206.198	127.599	130.153	82.5387	14.5267
		108988222	biotin carboxyl carrier protein of acetyl-CoA carboxylase 2%2C chloroplastic-like	181.849	206.25	247.888	293.281	58.6382
		109004752	biotin carboxyl carrier protein of acetyl-CoA carboxylase	33.3781	29.1823	45.9577	16.8806	1.97025
α-CT	acetyl-coenzyme A carboxylase carboxyl transferase subunit alpha	108981788	acetyl-coenzyme A carboxylase carboxyl transferase subunit alpha%2C chloroplastic-like	26.4723	55.7138	73.9016	42.0752	2.92229
		109018146	acetyl-coenzyme A carboxylase carboxyl transferase subunit alpha%2C chloroplastic-like	2.35013	1.05226	0.649892	1.90684	4.75028
		109000808	acetyl-coenzyme A carboxylase carboxyl transferase subunit alpha%2C chloroplastic-like%2C transcript variant X4	132.773	164.707	166.282	211.257	61.9145
		109004195	acetyl-coenzyme A carboxylase carboxyl transferase subunit alpha%2C chloroplastic-like	73.5969	88.3596	90.9074	58.4722	3.86756
MAT	malonyl CoA-acyl carrier protein transacylase-like	108996994	malonyl CoA-acyl carrier protein transacylase-like	89.7142	70.0652	98.5029	37.5259	7.31
		108989851	malonyl CoA-acyl carrier protein transacylase-like	54.9638	57.5047	49.2364	47.8434	6.73541
KAS	3-oxoacyl-[acyl-carrier-protein] synthase III	109008688	3-oxoacyl-[acyl-carrier-protein] synthase 3 A%2C chloroplastic-like	12.1386	17.6539	14.9381	6.69635	4.0805
		109011421	3-oxoacyl-[acyl-carrier-protein] synthase 3 A%2C chloroplastic-like	52.5374	34.4472	34.2765	21.1219	14.685
	3-oxoacyl-[acyl-carrier-protein] synthase II	108990643	3-oxoacyl-[acyl-carrier-protein] synthase II%2C chloroplastic-like%2C transcript variant X1	86.9416	111.525	114.283	104.097	26.6123
		109001952	3-oxoacyl-[acyl-carrier-protein] synthase II%2C chloroplastic-like%2C transcript variant X2	5.56678	6.15736	8.36458	1.98144	0.667634
		109011759	3-oxoacyl-[acyl-carrier-protein] synthase II%2C chloroplastic-like	30.5165	43.296	45.6681	34.5891	7.73309
		108980435	3-oxoacyl-[acyl-carrier-protein] synthase II%2C chloroplastic-like	15.4498	13.3362	11.3352	10.2501	1.81332
	3-oxoacyl-[acyl-carrier-protein] synthase I	108985417	3-oxoacyl-[acyl-carrier-protein] synthase I%2C chloroplastic-like	3.12836	3.55339	3.92352	0.60951	0.221848
		108990265	3-oxoacyl-[acyl-carrier-protein] synthase I%2C chloroplastic%2C transcript variant X2	114.066	75.6394	69.6492	53.9744	10.6835
		109013084	3-oxoacyl-[acyl-carrier-protein] synthase I%2C chloroplastic-like	107.777	85.2227	65.2917	41.5634	16.7326
KAR	3-oxoacyl-[acyl-carrier-protein] reductase	109019512	3-oxoacyl-[acyl-carrier-protein] reductase%2C chloroplastic	394.416	223.188	332.863	98.4708	6.11174
		108986581	3-oxoacyl-[acyl-carrier-protein] reductase 4%2C transcript variant X1	29.6085	25.1379	26.8044	15.2178	11.4859
		108987089	3-oxoacyl-[acyl-carrier-protein] reductase FabG	0.316798	0.695952	0.554434	1.48243	2.5149
		108984806	3-oxoacyl-[acyl-carrier-protein] reductase FabG-like	78.4483	88.1708	92.3153	52.1799	44.5222
HAD	3-hydroxyacyl-[acyl-carrier-protein] dehydratase	109007090	3-hydroxyacyl-[acyl-carrier-protein] dehydratase FabZ-like	11.6443	3.94968	4.04772	2.54902	0.141184
		109013246	3-hydroxyacyl-[acyl-carrier-protein] dehydratase FabZ	174.1	115.209	126.643	80.8302	8.3849
EAR/ENR/MOD1	enoyl-[acyl-carrier-protein] reductase	108994493	enoyl-[acyl-carrier-protein] reductase [NADH]%2C chloroplastic-like	349.047	158.28	190.773	53.1419	14.0041
		108986075	enoyl-[acyl-carrier-protein] reductase [NADH]%2C chloroplastic-like	8.11211	9.50491	17.3172	0.624772	0.062118
		109001699	enoyl-[acyl-carrier-protein] reductase [NADH]%2C chloroplastic-like	465.875	372.837	534.807	162.39	16.8317
FATB	palmitoyl-acyl carrier protein thioesterase	109004120	palmitoyl-acyl carrier protein thioesterase%2C chloroplastic-like%2C transcript variant X2	17.0897	32.0604	26.1636	29.2369	28.5226
		108998718	fatty acyl-ACP thioesterases B	51.6913	30.4147	24.0119	12.1213	9.95089
		108992677	palmitoyl-acyl carrier protein thioesterase%2C chloroplastic-like%2C transcript variant X1	5.96192	2.92034	1.10754	1.47026	0.513164
FATA	oleoyl-acyl carrier protein thioesterase	108998294	oleoyl-acyl carrier protein thioesterase 1%2C chloroplastic-like	147.48	113.024	121.953	83.6691	8.51982
		109013822	oleoyl-acyl carrier protein thioesterase 1%2C chloroplastic-like	6.4042	7.1536	3.92341	3.81912	1.93343
LACS	long chain acyl-CoA synthetase	108982045	long chain acyl-CoA synthetase 1-like%2C transcript variant X1	9.09453	3.44605	3.85665	0.583165	0.180145
		108993714	long chain acyl-CoA synthetase 1-like%2C transcript variant X4	5.937	2.98599	1.98363	2.83448	0.233678
		108993803	long chain acyl-CoA synthetase 4-like	18.6373	68.3368	28.7786	20.2366	4.43161
		109005861	long chain acyl-CoA synthetase 6%2C peroxisomal-like	18.775	19.5113	15.9517	27.1348	67.4689
		109010453	long chain acyl-CoA synthetase 6%2C peroxisomal-like	21.2096	23.9394	15.6691	26.7426	40.2639
		109009739	long chain acyl-CoA synthetase 7%2C peroxisomal-like%2C transcript variant X2	3.47308	3.49262	2.61777	0.999571	1.49211
		109011864	long chain acyl-CoA synthetase 8%2C transcript variant X3	60.244	62.3429	72.15	97.5508	108.918
		108984899	long chain acyl-CoA synthetase 9%2C chloroplastic-like%2C transcript variant X3	110.39	119.505	150.784	96.9728	18
		108988323	long chain acyl-CoA synthetase 9%2C chloroplastic	27.8322	18.0101	20.5505	7.63385	0.965481
KCS	3-ketoacyl-CoA synthase	108999306	3-ketoacyl-CoA synthase 1-like	0.585677	0.564646	0.55116	3.61405	7.73474
		108993817	3-ketoacyl-CoA synthase 2-like	6.16432	2.35575	1.86183	0.488168	0.172749
		109011178	3-ketoacyl-CoA synthase 4-like	0.0182601	0.0168533	0.035196	0.0563104	2.38426
		108988873	3-ketoacyl-CoA synthase 6-like	0.299157	0.026021	0	0	0
		109021558	3-ketoacyl-CoA synthase 6-like	0	0.00723443	0	0.00838512	0.546243
		108994285	3-ketoacyl-CoA synthase 10	26.4123	42.0258	43.4263	76.2813	51.4544
		109011218	3-ketoacyl-CoA synthase 11	3.23019	1.33804	0.701738	0.511922	0.240743
		109001802	3-ketoacyl-CoA synthase 11-like	1.9189	1.33314	0.701911	0.417094	0.262304
		109005103	3-ketoacyl-CoA synthase 11-like	0.280589	0.469681	0.158228	3.44569	4.42464
		108982374	3-ketoacyl-CoA synthase 11-like	5.36868	6.5549	3.78705	2.94174	0.131741
		108990973	3-ketoacyl-CoA synthase 12-like	0.441701	0.352736	0.0828777	0.562116	0.0230216
KCR	very-long-chain 3-oxoacyl-CoA reductase	109008598	very-long-chain 3-oxoacyl-CoA reductase 1-like	0.373524	0.0106882	0.0270614	0.336785	0.788977
		109008599	very-long-chain 3-oxoacyl-CoA reductase 1-like	0.590454	0.0466475	0.0170926	0	0.0278623
		108990665	very-long-chain 3-oxoacyl-CoA reductase 1	36.9625	29.6645	25.2151	20.544	11.8745
		108985101	very-long-chain 3-oxoacyl-CoA reductase-like protein At1g24470	0.697592	0.401808	0.161732	0.37651	0
HCD	very-long-chain (3R)-3-hydroxyacyl-CoA dehydratase	108980321	very-long-chain (3R)-3-hydroxyacyl-CoA dehydratase PASTICCINO 2A-like%2C transcript variant X2	5.50301	9.17153	9.07458	10.8356	18.4596
		109021972	very-long-chain (3R)-3-hydroxyacyl-CoA dehydratase 2%2C transcript variant X2	17.6822	9.44962	8.67838	3.51994	0.981127
		109005346	very-long-chain (3R)-3-hydroxyacyl-CoA dehydratase PASTICCINO 2A-like	19.7176	23.3182	28.4178	33.167	91.5868
ECR	very-long-chain enoyl-CoA reductase	108979647	very-long-chain enoyl-CoA reductase-like%2C transcript variant X3	0.621651	1.81408	1.24438	0.361041	0.303536
SAD	stearoyl-[acyl-carrier-protein] 9-desaturase	109012153	stearoyl-[acyl-carrier-protein] 9-desaturase 6%2C chloroplastic	1294.15	509.573	739.61	358.753	30.6175
		109005061	stearoyl-[acyl-carrier-protein] 9-desaturase%2C chloroplastic-like	701.834	651.817	495.06	778.715	140.462
		108988959	stearoyl-[acyl-carrier-protein] 9-desaturase%2C chloroplastic-like	0.436744	0.191715	0.0134164	0	0
		108984606	stearoyl-[acyl-carrier-protein] 9-desaturase%2C chloroplastic%2C transcript variant X1	613.914	816.384	1046.56	1121.26	152.24
FAD	fatty-acid desaturase	109011954	delta(12)-fatty-acid desaturase FAD2%2C transcript variant X2	97.0241	50.0178	43.3795	15.6543	12.8815
		109001694	delta(12)-acyl-lipid-desaturase-like	1052.17	978.49	892.482	1675.2	51.1171
		109002248	omega-3 fatty acid desaturase%2C endoplasmic reticulum-like	722.695	2312.08	2651.38	4629.8	568.019
		108989903	omega-3 fatty acid desaturase%2C endoplasmic reticulum-like%2C transcript variant X2	0.468897	0.269404	0.479844	0.0439879	0.0112097
		108993197	omega-6 fatty acid desaturase%2C chloroplastic	11.6414	9.97281	9.45125	3.56676	3.92554
		108994930	omega-3 fatty acid desaturase%2C chloroplastic-like	0.0517778	0.0842518	0.0491316	0.154049	0.961743
		109007160	omega-3 fatty acid desaturase%2C chloroplastic-like	1.4195	0.424211	0.93692	0.0360934	0.0299192
GPAT	glycerol-3-phosphate acyltransferase	108993239	1-acyl-sn-glycerol-3-phosphate acyltransferase 1%2C chloroplastic-like%2C transcript variant X3	12.1747	13.6542	17.5514	9.35175	6.86435
		109006642	glycerol-3-phosphate acyltransferase 3-like	28.3867	29.5179	39.0439	29.8148	19.148
		108998102	glycerol-3-phosphate acyltransferase%2C chloroplastic%2C transcript variant X1	9.8671	6.9091	5.00791	2.15663	9.33096
		108982438	glycerol-3-phosphate acyltransferase 1	0.0179221	0.0358246	0.0692433	0.389081	0.222071
		109020163	probable 1-acyl-sn-glycerol-3-phosphate acyltransferase 5%2C transcript variant X1	6.97177	10.9116	13.8417	15.7858	8.04325
		108981658	probable glycerol-3-phosphate acyltransferase 8	2.62456	2.72264	2.1385	7.30629	2.40503
		109002485	probable 1-acyl-sn-glycerol-3-phosphate acyltransferase 4%2C transcript variant X1	1.442	2.35299	1.88605	1.21822	4.83556
LPLAT	lysophospholipid acyltransferase	108984432	lysophospholipid acyltransferase 1-like	124.652	83.9334	81.8701	53.9688	24.8229
		108997125	lysophospholipid acyltransferase 1-like	16.4446	11.0748	12.9026	9.69536	8.0394
		108995554	lysophospholipid acyltransferase LPEAT1-like%2C transcript variant X3	5.75229	4.99415	3.63716	6.38493	7.99221
		108991699	lysophospholipid acyltransferase LPEAT1-like%2C transcript variant X3	1.07162	1.26326	0.478915	1.23289	7.34275
		109011026	lysophospholipid acyltransferase LPEAT2	7.17066	6.73575	3.875	2.30764	0.732884
		108988977	lysophospholipid acyltransferase LPEAT2-like%2C transcript variant X1	8.51514	6.9449	6.55669	3.70175	4.72908
PAP	phosphatidate phosphatase	108988443	phosphatidate phosphatase PAH1	6.33405	9.0956	10.3186	12.1058	10.077
PLA2	phospholipase A2	109007544	phospholipase A2	116.35	100.304	99.2711	132.923	65.7284
DGAT	diacylglycerol O-acyltransferase	109009388	diacylglycerol O-acyltransferase 1-like	2.90816	3.0193	2.503	4.474	16.9116
		109009971	diacylglycerol O-acyltransferase 1-like%2C transcript variant X3	0.0180534	0.020849	0	0.0142909	0.305398
		109011752	diacylglycerol O-acyltransferase 2%2C transcript variant X2	29.0807	40.9566	27.9178	26.9104	63.3617
PDAT	phospholipid:diacylglycerol acyltransferase	109008819	phospholipid:diacylglycerol acyltransferase 1-like	17.9736	12.5446	14.0287	17.5067	15.1466
		109005305	phospholipid:diacylglycerol acyltransferase 1%2C transcript variant X1	5.76299	4.44184	1.84795	0.574336	0.301977
		108985608	phospholipid:diacylglycerol acyltransferase 1-like%2C transcript variant X1	10.6351	8.08018	9.25233	3.36393	0.925327
		109000668	putative phospholipid:diacylglycerol acyltransferase 2%2C transcript variant X2	39.0209	77.9469	98.5391	109.701	12.094
PDCT	phosphatidylcholine:diacylglycerol cholinephosphotransferase	108998331	phosphatidylcholine:diacylglycerol cholinephosphotransferase 1-like	78.5581	78.5418	78.4956	89.2854	8.69971
		108998340	phosphatidylcholine:diacylglycerol cholinephosphotransferase 1-like	1.10017	1.95256	2.09269	1.45523	0.161614
caleosin	Caleosin/peroxygenase	108983007	peroxygenase-like	573.929	773.675	1123.58	1265.47	929.894
		novel.1086	PF05042:Caleosin related protein	0.859718	4.90527	2.1187	2.03962	2.22045
		108980086	probable peroxygenase 4	19.5041	17.4638	20.8975	8.87975	15.4707
		109003980	probable peroxygenase 4	6.40719	7.92078	6.51082	8.0902	18.1056
oleosin	oleosin	109003841	oleosin 18.2 kDa-like	3612.08	2300.15	1811.65	4414.68	1708.35
		109007243	oleosin 5-like	5320.2	6227.26	7678.91	7344.23	2664.17
		108998787	oleosin 1-like	4453.38	5902.76	6100.56	7333.78	4809.13
		109010520	oleosin 1-like	1494.32	1210.85	1213.78	1495.9	595.232
		109009462	oleosin 1	2482.4	3221.05	3252.37	2797.25	739.27
steroleosin/STERO/SLO	11-beta-hydroxysteroid dehydrogenase	108984079	11-beta-hydroxysteroid dehydrogenase-like 5	563.205	716.14	902.689	1328.46	637.015
		109014117	11-beta-hydroxysteroid dehydrogenase 1B-like%2C transcript variant X5	52.9736	21.9036	69.3771	17.2273	0.678732
		109012346	11-beta-hydroxysteroid dehydrogenase-like 5%2C transcript variant X6	25.3247	29.7576	35.5859	20.2738	5.22805
ABI3	B3 domain-containing transcription factor ABI3	109006057	B3 domain-containing transcription factor ABI3-like	51.6067	74.6605	75.2659	63.8412	65.2095
		108990717	B3 domain-containing transcription factor ABI3-like%2C transcript variant X1	83.3479	64.0846	50.0913	74.1409	56.8339
FUS3	B3 domain-containing transcription factor FUS3	109001833	B3 domain-containing transcription factor FUS3-like%2C transcript variant X2	52.3569	39.6896	29.9717	17.9205	2.12612
WRI1	ethylene-responsive transcription factor WRI1	108983551	ethylene-responsive transcription factor WRI1-like	118.333	167.811	223.253	110.654	2.14016
		109010003	ethylene-responsive transcription factor WRI1-like%2C transcript variant X1	68.6369	70.582	83.6495	37.7461	1.37586
		109021237	ethylene-responsive transcription factor WRI1-like%2C transcript variant X1	0.265019	0.168123	0.204273	0	0.0115971
sHSP	small heat shock protein	108981472	15.4 kDa class V heat shock protein	0.458357	1.31044	1.54852	7.57269	0.960487
		108988042	15.7 kDa heat shock protein%2C peroxisomal	3.27936	11.741	0.4223	6.73272	11.5049
		109018804	15.7 kDa heat shock protein%2C peroxisomal-like%2C transcript variant X2	6.7371	112.098	31.0417	9.73331	21.9586
		108984742	17.1 kDa class II heat shock protein-like	685.929	232.171	4.46241	34.1258	117.907
		108994692	17.1 kDa class II heat shock protein-like	21.0597	139.285	0.184398	1.41278	13.9037
		108984738	17.1 kDa class II heat shock protein-like	12.832	232.421	0.159417	0.444437	2.21323
		109020953	17.3 kDa class I heat shock protein-like	29.9272	21.913	0.0505425	0.828814	3.34826
		108998456	17.3 kDa class I heat shock protein-like	0.987409	1.31152	0	0	0.0523235
		108984739	17.3 kDa class II heat shock protein-like	177.312	291.184	0.54268	0.842174	1.66406
		108994672	17.3 kDa class II heat shock protein-like	114.41	417.31	2.03456	11.1278	26.046
		109002640	17.4 kDa class I heat shock protein-like	7.4257	1917.85	567.463	33.1377	11.0687
		109017540	17.4 kDa class I heat shock protein-like	47.2612	1064.68	1384.59	102.326	414.938
		108992929	17.4 kDa class I heat shock protein-like	19.7887	1614.14	86.1914	23.0155	11.6071
		109002641	17.6 kDa class I heat shock protein 3-like	2.38573	85.541	18.3568	8.21397	1.83724
		108991754	17.8 kDa class I heat shock protein-like	195.489	2071.27	1102.55	1241.67	1356.55
		108979352	17.8 kDa class I heat shock protein-like	9.33251	4.36744	0.0481537	0.421054	0.972578
		108994693	17.9 kDa class II heat shock protein-like	93.9206	82.0656	0.0916344	3.80012	19.8815
		108998498	18.1 kDa class I heat shock protein	297.341	325.337	6.96755	14.1373	17.4407
		109014708	18.1 kDa class I heat shock protein-like	59.5228	38.7257	0.120415	0.797854	1.80174
		108998482	18.1 kDa class I heat shock protein-like	64.1435	45.4078	0.972985	3.78695	5.31414
		108998497	18.1 kDa class I heat shock protein-like	7.09801	17.693	0.0426383	0.101854	0.630775
		108979283	18.1 kDa class I heat shock protein-like	0.628527	0.442529	1.02879	0.202128	0.0405576
		108998476	18.2 kDa class I heat shock protein-like	37.7316	85.8391	13.3541	19.9501	8.16114
		108998475	18.5 kDa class I heat shock protein-like	182.443	33.1103	0.732046	2.46641	1.39951
		109014707	18.5 kDa class I heat shock protein-like	0.815347	0.144783	0	0.171139	0.492671
		108984740	18.8 kDa class II heat shock protein-like	0.0132031	0.282481	3.1432	45.0952	24.9277
		109014371	21.7 kDa class VI heat shock protein-like	2.57055	2.15815	0.729889	0.34969	0.106703
		109005295	22.0 kDa class IV heat shock protein-like	2.68033	1036.29	28.1088	44.2877	81.2374
		109013122	26.5 kDa heat shock protein%2C mitochondrial-like	0.385812	154.56	11.0502	98.4094	118.782
		108998305	26.5 kDa heat shock protein%2C mitochondrial-like	0.157253	0.505076	5.99376	20.79	8.67903
		108992297	small heat shock protein%2C chloroplastic	2.5474	381.44	3.1539	0.452243	20.1782
		109014840	small heat shock protein%2C chloroplastic-like	93.0601	64.062	0.479933	3.7127	46.7377
HSP70	heat shock 70 kDa protein	108981403	heat shock 70 kDa protein	34.4354	64.25	0.354956	1.63985	5.23695
		109006102	heat shock 70 kDa protein 15-like	55.0754	65.5287	36.3267	42.7417	38.5481
		109013165	heat shock 70 kDa protein 16-like%2C transcript variant X3	1.90671	2.21797	2.80335	3.6769	5.73066
		109001978	heat shock 70 kDa protein 17	24.4622	24.1447	17.3608	21.1035	31.8451
		108998998	heat shock 70 kDa protein 18-like	13.9587	7.07341	10.7764	39.2718	90.406
		108982161	heat shock 70 kDa protein 6%2C chloroplastic-like	2.21312	17.8016	3.9654	14.6839	28.2892
		108995715	heat shock 70 kDa protein%2C mitochondrial	10.5839	4.62178	1.93859	2.63994	3.01581
		108995713	heat shock 70 kDa protein%2C mitochondrial	39.3167	31.4322	30.2668	20.3238	22.5648
		108985551	heat shock 70 kDa protein%2C mitochondrial-like	15.7112	10.8637	6.94068	8.45517	12.6989
		109010035	heat shock 70 kDa protein%2C mitochondrial-like%2C transcript variant X1	22.4808	29.849	23.1384	26.4004	43.4369
		108996805	heat shock 70 kDa protein-like	0.398	3.70722	1.81904	88.3548	67.8199
		109010982	heat shock 70 kDa protein-like	0.205882	4.9616	0.0416462	0.388109	2.17242
		109006783	heat shock cognate 70 kDa protein 2	370.394	212.649	280.672	399.842	536.82
		108998996	heat shock cognate 70 kDa protein 2-like	86.1076	21.5946	26.4042	101.209	223.693
		108999011	heat shock cognate 70 kDa protein 2-like	36.5439	12.0348	9.54548	13.5581	11.4081
		108986352	heat shock cognate 70 kDa protein 2-like	14.8809	7.98835	1.67475	6.08101	14.0478
		108992166	heat shock cognate 70 kDa protein-like	0.557178	2.88709	2.05335	6.4454	11.1647
		108988905	stromal 70 kDa heat shock-related protein%2C chloroplastic	35.8917	40.3027	26.4113	43.814	73.4823
		109005180	stromal 70 kDa heat shock-related protein%2C chloroplastic-like	2.07565	20.0703	3.30803	18.5417	31.4291
		108988901	stromal 70 kDa heat shock-related protein%2C chloroplastic-like	25.9262	39.7859	21.1822	31.2114	60.0655
HSF	heat stress transcription factor	109010817	heat stress transcription factor A-1b-like	4.84138	12.0894	15.3581	22.8892	26.8771
		108990343	heat stress transcription factor B-4-like	14.6922	12.3485	8.67895	0.785731	0.286376
		109011701	heat stress transcription factor A-5	2.12923	5.29865	4.61214	5.26481	4.28377
		109018727	heat stress transcription factor A-2e-like%2C transcript variant X4	48.8069	0.311302	0.177021	0.548752	1.14327
		108997276	heat stress transcription factor A-1b-like%2C transcript variant X2	1.83176	4.29773	7.141	5.77529	8.25582
		109005155	heat stress transcription factor A-2e-like%2C transcript variant X4	0.886843	0.200693	0.583941	0.0432926	0.076491
		108984436	heat stress transcription factor B-2b%2C transcript variant X2	16.1887	3.64956	1.3465	8.78746	14.8297
		109009449	heat stress transcription factor A-2-like	3.52636	5.88721	9.23908	51.6653	45.4432
		108979602	heat stress transcription factor A-4c-like%2C transcript variant X2	6.4491	7.73896	9.77972	8.55706	4.08928
		109008434	heat stress transcription factor A-5-like	0.715702	1.63617	1.64365	3.62131	3.14198
		109004663	heat stress transcription factor C-1-like	0	0	0	0.145149	0.613726
		109003006	heat stress transcription factor A-8	8.77796	6.26731	7.19786	6.97031	5.08118
		109015795	heat stress transcription factor A-5-like	0.193257	0.582197	0.545403	1.59737	1.28736
	heat shock factor protein	108983931	heat shock factor protein HSF24-like	6.07319	9.7581	0.34811	3.54649	9.09804
		109020508	heat shock factor protein HSF30%2C transcript variant X1	167.146	2.00743	1.04916	1.91392	11.4604
		108982254	heat shock factor protein HSF8-like%2C transcript variant X2	0.739719	1.64614	1.12334	2.67877	2.19529
		108984137	heat shock factor protein HSF8-like%2C transcript variant X1	0.569585	0.525387	1.23675	0.0374882	2.59606
