# Supplementary material for: Transcriptome Analysis of Genes Involved in Fatty Acid and Lipid Biosynthesis in Developing Walnut (Juglans regia L.) Seed Kernels from Qinghai Plateau
Source: Plants (Basel). 2022 Nov 23;11(23):3207. doi: 10.3390/plants11233207 (PMC9737478; doi:10.3390/plants11233207)
Supplement: Supplementary file 1 [file plants-11-03207-s001.zip › supplementary material/Supplemental Table S1-6/Table S5.xlsx]

## Sheet: Table S5
Supplemental Table S5. The designed primers of the key enzymes involved in lipid biosynthesis and metabolism for qRT-PCR.
Gene ID	Enzyme	Forward（5’-3’）	Reverse（5’-3’）
108979486	CDS1	AAATCCGAACTGCCAATCTG	AAGGAAAAGGGAGGCGAATA
108979647	CER10	AAAGTTCTACCCTTCGAGACAGC	CCAGGTACTCCCAGAAGAAAAGT
108980358	NHO1	CCCAAAGCTCCAGCAAATTA	CCAAGGAGCAAACAATCCAT
108981788	ACC1	CGGCTGATAGTTCGGAGAAG	CAATCGAGCCCTTCCTAGTG
108982045	LACS2	CAGTTGGTCCAGCCTATCGT	CCAGATGCTCGTAATGCTGA
108984432	LPLAT1	TATGGGGCCACAGTTAGAGC	AAGCCCAGGCCAGAAATAAT
108988407	SDP1	CCCAGAATCCCAGATCTCAA	ACCATCAATACCTGCCCAAA
108990958	DGK1	GTGTTGCATGTGGTGTCAAAG	TAGTTGCACGCACTGAAGATG
108992756	SDP6	CTGGATGGGCTTGAAAATGT	TCATTCATCTGGCCATCGTA
108994285	KCS1	GAGGATCTCAAGGTGTCAAAGG	TTCCGTCGACATGATAACTGAC
108994493	MOD1	TAGCTAACGCACCTCTGCAA	CCAAGCAAGCCATTCTAAGC
108994904	GPAT4	GGGAGAGAGATGCAGCAAAC	ATCTCGTACGTGGGTCTTGG
108995189	SQD2	ACTTGGGCTTGTTGTTTTGG	CCCATGGCTTCTCTCAACTC
108996994	MAT	TCTTTCAATGCCTCCCATTC	TGTGCTTCCTTTCCCATACC
108998294	FATA	GAGCATGCCACAAGAAGTCA	AAGCCCATCACCTGACAATC
109000668	PDAT	ATGAAAGCGTGCCTGTTCTT	CACCAGCAGCAACTCGTAAA
109003575	ACOT	ATATGGGAAGGAGAGGCTGAA	TGGGGTAGCACTAAGCATGTC
109004120	FATB	GAGGGAGTGTGGAAAGGACA	TCCATCCCCAATAGCACTTC
109005661	DGAT3	AAAGGTGACCGGTGTTGAAG	CACACATCGTCCAATCCAAC
109007090	HAD	AAGTTGGAGGCTCTCGTGAA	ACCCTCGCATACAACCTCAC
109008399	SPLA2	GCGAGCTCTACTTCAGTCTCTTG	GATCAACAGTGGCCTCGTTACTA
109008599	KAR	TCTGACGTTTTGGAGAGCCTA	AACAGTGCCTAAAGGGAAAGC
109010571	GPD1	CAAGCATTAAGGGACGAGACA	AGAAGCAATCACACCAACCAC
109011421	KAS III	CATCAGGCAAACCAAAGGAT	TAGTATGGCCAGCCTTCACC
109011759	KAS II	TTCTCACCCTTTGTTCACCAG	AAACGAAGAAGACCCCAGAAG
109012153	SAD	AATTTTGCGATCAGGTGAGG	TCCAAGCCCTAGTCCATACG
109013393	LOX6	AGAGAAAGCCCCATGATAGGA	TCATCCCGTGGAACATACACT
109019512	fabG	CCAAGCTAGGGGAAGATATTGAG	TAGCTGACCTACATCACCATTCC
108988196	LPP3	ATCATGGTCCTTTGCTGGTC	GCAAAACGTAGCCACTGTGA
108980321	PAS2	AACACTGCCACAGATTGGTTC	CCTCCTTCATCCCAAAGAAAG
reference gene	GAPDH	ATGATGTCAAGGTTAAGGACTC	CACAATGATCTCAGCTCCG
