# Supplementary material for: Transcriptome Analysis of Genes Involved in Fatty Acid and Lipid Biosynthesis in Developing Walnut (Juglans regia L.) Seed Kernels from Qinghai Plateau
Source: Plants (Basel). 2022 Nov 23;11(23):3207. doi: 10.3390/plants11233207 (PMC9737478; doi:10.3390/plants11233207)
Supplement: Supplementary file 1 [file plants-11-03207-s001.zip › supplementary material/Supplemental Table S1-6/Table S6.xls]

## Sheet: blue_gene_all_IN_get_annot
ID	gene_name	gene_chr	gene_description	tf_family	pathway_id	pathway			2-Hacid_dh_C	4
109003711	LOC109003711	NW_017389135.1	hydroxyphenylpyruvate reductase	2-Hacid_dh_C	--	--			2OG-FeII_Oxy	14
108992808	LOC108992808	NW_017443540.1	formate dehydrogenase%2C mitochondrial	2-Hacid_dh_C	jre00630	Glyoxylate and dicarboxylate metabolism			3_5_exonuc	3
109015528	LOC109015528	NW_017395589.1	hydroxyphenylpyruvate reductase-like	2-Hacid_dh_C	--	--			3HCDH_N	2
109003710	LOC109003710	NW_017389135.1	hydroxyphenylpyruvate reductase-like	2-Hacid_dh_C	--	--			A1pp	1
109006660	LOC109006660	NW_017388851.1	1-aminocyclopropane-1-carboxylate oxidase homolog 1-like	2OG-FeII_Oxy	--	--			AA_kinase	1
109014013	LOC109014013	NW_017389954.1	2-oxoglutarate-dependent dioxygenase DAO-like	2OG-FeII_Oxy	jre00380	Tryptophan metabolism			Aa_trans	5
109014014	LOC109014014	NW_017389954.1	2-oxoglutarate-dependent dioxygenase DAO-like	2OG-FeII_Oxy	jre00380	Tryptophan metabolism			AAA	32
108982838	LOC108982838	NW_017441751.1	protein DMR6-LIKE OXYGENASE 2-like	2OG-FeII_Oxy	--	--			ABC_membrane	3
108996458	LOC108996458	NW_017388902.1	1-aminocyclopropane-1-carboxylate oxidase-like	2OG-FeII_Oxy	jre00270	Cysteine and methionine metabolism			ABC_tran	6
108997613	LOC108997613	NW_017443605.1	1-aminocyclopropane-1-carboxylate oxidase homolog 4-like%2C transcript variant X2	2OG-FeII_Oxy	--	--			ABC1	5
108995640	LOC108995640	NW_017443583.1	protein SRG1-like	2OG-FeII_Oxy	--	--			ABC2_membrane	5
109014024	LOC109014024	NW_017389954.1	2-oxoglutarate-dependent dioxygenase DAO-like%2C transcript variant X7	2OG-FeII_Oxy	--	--			Abhydrolase_1	9
108981437	LOC108981437	NW_017440543.1	protein DMR6-LIKE OXYGENASE 2-like%2C transcript variant X2	2OG-FeII_Oxy	jre99980	Enzymes with EC numbers			Abhydrolase_2	1
108998031	LOC108998031	NW_017443613.1	protein SRG1-like%2C transcript variant X1	2OG-FeII_Oxy	--	--			Abhydrolase_3	7
108998055	LOC108998055	NW_017443613.1	protein SRG1-like%2C transcript variant X3	2OG-FeII_Oxy	--	--			Acetyltransf_1	5
109007159	LOC109007159	NW_017388851.1	1-aminocyclopropane-1-carboxylate oxidase homolog 1-like	2OG-FeII_Oxy	--	--			Aconitase	2
109009105	LOC109009105	NW_017389563.1	probable 2-oxoglutarate-dependent dioxygenase At3g49630%2C transcript variant X1	2OG-FeII_Oxy	--	--			ACT	1
109007120	LOC109007120	NW_017388851.1	1-aminocyclopropane-1-carboxylate oxidase homolog 1-like%2C transcript variant X1	2OG-FeII_Oxy	--	--			Actin	6
109013362	LOC109013362	NW_017389899.1	Werner Syndrome-like exonuclease	3_5_exonuc	--	--			Acyl_transf_1	1
109007563	LOC109007563	NW_017389425.1	Werner syndrome ATP-dependent helicase homolog%2C transcript variant X3	3_5_exonuc	jre99997	Function unknown			Acyltransferase	5
108993564	LOC108993564	NW_017388898.1	DNA polymerase I A%2C chloroplastic/mitochondrial-like%2C transcript variant X2	3_5_exonuc	jre03030||jre03410||jre03420||jre03440||jre03032||jre03400	DNA replication||Base excision repair||Nucleotide excision repair||Homologous recombination||DNA replication proteins||DNA repair and recombination proteins			Adap_comp_sub	2
108987298	LOC108987298	NW_017442876.1	glyoxysomal fatty acid beta-oxidation multifunctional protein MFP-a-like	3HCDH_N	jre00071||jre00592	Fatty acid degradation||alpha-Linolenic acid metabolism			ADH_N	8
109013191	LOC109013191	NW_017388856.1	3-hydroxybutyryl-CoA dehydrogenase%2C transcript variant X3	3HCDH_N	--	--			adh_short	7
109003118	LOC109003118	NW_017389068.1	rho GTPase-activating protein gacY-like	A1pp	--	--			ADH_zinc_N	4
109015548	LOC109015548	NW_017395736.1	aspartokinase 1%2C chloroplastic-like%2C transcript variant X1	AA_kinase	jre00260||jre00270||jre00300||jre00261	Glycine, serine and threonine metabolism||Cysteine and methionine metabolism||Lysine biosynthesis||Monobactam biosynthesis			ADK	3
108987496	LOC108987496	NW_017442911.1	vacuolar amino acid transporter 1-like	Aa_trans	--	--			AFG1_ATPase	2
108993230	LOC108993230	NW_017443544.1	amino acid permease 6-like	Aa_trans	jre02000	Transporters			Agenet	3
108987997	LOC108987997	NW_017443009.1	-	Aa_trans	--	--			Aldedh	2
109021475	LOC109021475	NW_017438142.1	probable sodium-coupled neutral amino acid transporter 6	Aa_trans	jre02000	Transporters			Aldo_ket_red	7
108984276	LOC108984276	NW_017442357.1	amino acid transporter ANTL2-like	Aa_trans	jre04131||jre02000	Membrane trafficking||Transporters			Aldolase_II	1
108989584	LOC108989584	NW_017443262.1	ATPase family AAA domain-containing protein 1-B-like	AAA	jre99980	Enzymes with EC numbers			Aldose_epim	1
108979371	LOC108979371	NW_017438999.1	protein cfxQ homolog%2C transcript variant X1	AAA	--	--			Amidase	3
108982496	LOC108982496	NW_017388885.1	chaperone protein ClpD%2C chloroplastic%2C transcript variant X2	AAA	--	--			Amidohydro_1	1
108981232	LOC108981232	NW_017440451.1	lon protease homolog 1%2C mitochondrial-like	AAA	jre01002||jre03029	Peptidases and inhibitors||Mitochondrial biogenesis			Amidohydro_2	1
108996260	LOC108996260	NW_017443591.1	cell division control protein 48 homolog C-like	AAA	jre03008||jre03009	Ribosome biogenesis in eukaryotes||Ribosome biogenesis			Amino_oxidase	6
108985069	LOC108985069	NW_017442611.1	ATP-dependent zinc metalloprotease FTSH 11%2C chloroplastic/mitochondrial-like	AAA	jre01002	Peptidases and inhibitors			Aminotran_1_2	10
108997437	LOC108997437	NW_017443603.1	vacuolar protein sorting-associated protein 4-like%2C transcript variant X3	AAA	--	--			Aminotran_3	3
108999217	LOC108999217	NW_017443629.1	AAA-ATPase ASD%2C mitochondrial-like	AAA	--	--			Aminotran_5	2
108986607	LOC108986607	NW_017442841.1	AAA-ATPase At2g46620-like	AAA	--	--			AMP-binding	14
109010382	LOC109010382	NW_017389670.1	AAA-ATPase At2g46620-like%2C transcript variant X2	AAA	--	--			An_peroxidase	1
108996326	LOC108996326	NW_017443591.1	probable inactive ATP-dependent zinc metalloprotease FTSHI 4%2C chloroplastic%2C transcript variant X4	AAA	--	--			ANF_receptor	1
109020080	LOC109020080	NW_017437005.1	ATP-dependent zinc metalloprotease FTSH 11%2C chloroplastic/mitochondrial-like	AAA	--	--			AOX	1
108991439	LOC108991439	NW_017443499.1	uncharacterized LOC108991439%2C transcript variant X2	AAA	--	--			AP2	36
108993558	LOC108993558	NW_017443550.1	AAA-ATPase At2g18193-like	AAA	--	--			Arf	4
109002917	LOC109002917	NW_017389055.1	ATP-dependent zinc metalloprotease FTSH%2C chloroplastic-like	AAA	jre01002||jre03110	Peptidases and inhibitors||Chaperones and folding catalysts			ARID	2
109004820	LOC109004820	NW_017389231.1	lon protease homolog 2%2C peroxisomal-like%2C transcript variant X4	AAA	jre01002	Peptidases and inhibitors			Arm	1
108994069	LOC108994069	NW_017388807.1	uncharacterized LOC108994069%2C transcript variant X4	AAA	--	--			Asp	1
108979230	LOC108979230	NW_017388878.1	ATP-dependent zinc metalloprotease FTSH 9%2C chloroplastic-like%2C transcript variant X1	AAA	jre01002||jre03110	Peptidases and inhibitors||Chaperones and folding catalysts			ATP-synt_ab	1
109013007	LOC109013007	NW_017389863.1	ATP-dependent zinc metalloprotease FTSH 10%2C mitochondrial-like%2C transcript variant X1	AAA	jre01002||jre03110	Peptidases and inhibitors||Chaperones and folding catalysts			Auxin_inducible	5
108989569	LOC108989569	NW_017443260.1	ATPase family AAA domain-containing protein 3-like	AAA	jre03029	Mitochondrial biogenesis			Auxin_resp	7
109006289	LOC109006289	NW_017389344.1	26S protease regulatory subunit 8 homolog A	AAA	jre03050||jre03051	Proteasome||Proteasome			B_lectin	2
109012575	LOC109012575	NW_017388856.1	uncharacterized protein ycf45%2C transcript variant X2	AAA	--	--			B3	2
109007853	LOC109007853	NW_017388853.1	ATPase WRNIP1	AAA	jre99976	Replication and repair			BAH	1
109021786	LOC109021786	NW_017438388.1	vesicle-fusing ATPase%2C transcript variant X2	AAA	jre04131	Membrane trafficking			Beta_elim_lyase	1
108994347	LOC108994347	NW_017443565.1	uncharacterized LOC108994347%2C transcript variant X2	AAA	--	--			Beta-lactamase	1
108986965	LOC108986965	NW_017442862.1	26S protease regulatory subunit S10B homolog B-like	AAA	--	--			Biotin_lipoyl	6
109004995	LOC109004995	NW_017389245.1	26S protease regulatory subunit 7A	AAA	jre03050||jre03051	Proteasome||Proteasome			BPL_LipA_LipB	3
108996969	LOC108996969	NW_017443599.1	26S protease regulatory subunit 6B homolog	AAA	jre03050||jre03051	Proteasome||Proteasome			Bromodomain	9
109012707	LOC109012707	NW_017389857.1	26S protease regulatory subunit 6A homolog	AAA	--	--			BTB	13
108999269	LOC108999269	NW_017443629.1	AAA-ATPase ASD%2C mitochondrial-like	AAA	--	--			bZIP_1	14
109010052	LOC109010052	NW_017389641.1	spastin	AAA	jre04131	Membrane trafficking			C1_1	1
108996066	LOC108996066	NW_017443591.1	katanin p60 ATPase-containing subunit A1-like	AAA	jre04812	Cytoskeleton proteins			C2	10
108992826	LOC108992826	NW_017443540.1	ABC transporter B family member 15-like	ABC_membrane	jre02010||jre02000||jre04147||jre04090	ABC transporters||Transporters||Exosome||CD molecules			CAF1	2
109021645	LOC109021645	NW_017438254.1	ABC transporter B family member 26%2C chloroplastic-like%2C transcript variant X2	ABC_membrane	--	--			Carboxyl_trans	1
108985819	LOC108985819	NW_017442767.1	ABC transporter B family member 19	ABC_membrane	jre02010||jre02000||jre04147||jre04090	ABC transporters||Transporters||Exosome||CD molecules			CASP_C	1
109002842	LOC109002842	NW_017389043.1	ABC transporter F family member 1	ABC_tran	--	--			Cation_ATPase_C	2
109002067	LOC109002067	NW_017388976.1	ABC transporter F family member 3	ABC_tran	jre03012	Translation factors			CBFB_NFYA	4
109000441	LOC109000441	NW_017388807.1	ABC transporter F family member 4%2C transcript variant X1	ABC_tran	--	--			CBS	6
109009817	LOC109009817	NW_017389614.1	ABC transporter E family member 2-like	ABC_tran	--	--			CCT	11
109009819	LOC109009819	NW_017389614.1	ABC transporter E family member 2-like%2C transcript variant X1	ABC_tran	--	--			CDP-OH_P_transf	3
108987765	LOC108987765	NW_017442989.1	ABC transporter I family member 20-like%2C transcript variant X1	ABC_tran	jre03018||jre03019	RNA degradation||Messenger RNA biogenesis			Ceramidase_alk	3
108990597	LOC108990597	NW_017443338.1	probable serine/threonine-protein kinase abkC%2C transcript variant X2	ABC1	jre01001	Protein kinases			CG-1	3
109014040	LOC109014040	NW_017388857.1	-	ABC1	--	--			CH	2
108983030	LOC108983030	NW_017441849.1	putative ABC1 protein At2g40090	ABC1	jre01001	Protein kinases			Chal_sti_synt_N	3
109012773	LOC109012773	NW_017389859.1	uncharacterized protein sll1770-like	ABC1	--	--			Choline_kinase	2
109009585	LOC109009585	NW_017389591.1	uncharacterized aarF domain-containing protein kinase At4g31390%2C chloroplastic%2C transcript variant X2	ABC1	--	--			Citrate_synt	3
109013701	LOC109013701	NW_017388857.1	ABC transporter G family member 9	ABC2_membrane	jre02010||jre02000||jre04147||jre04090	ABC transporters||Transporters||Exosome||CD molecules			Clp_N	3
108992682	LOC108992682	NW_017443537.1	ABC transporter G family member 32%2C transcript variant X1	ABC2_membrane	--	--			CN_hydrolase	2
108991309	LOC108991309	NW_017443495.1	ABC transporter G family member 25	ABC2_membrane	jre02010||jre02000||jre04147||jre04090	ABC transporters||Transporters||Exosome||CD molecules			CoA_binding	1
109001797	LOC109001797	NW_017388967.1	pleiotropic drug resistance protein 1-like	ABC2_membrane	--	--			Coatomer_WDAD	1
109002064	LOC109002064	NW_017388821.1	ABC transporter G family member 31	ABC2_membrane	--	--			Cofilin_ADF	2
109010121	LOC109010121	NW_017389650.1	bifunctional epoxide hydrolase 2-like	Abhydrolase_1	--	--			CPSase_L_D2	1
108994554	LOC108994554	NW_017443567.1	embryogenesis-associated protein EMB8	Abhydrolase_1	--	--			CRAL_TRIO_N	8
108986118	LOC108986118	NW_017442807.1	probable lysophospholipase BODYGUARD 2%2C transcript variant X4	Abhydrolase_1	--	--			CSD	2
108991383	LOC108991383	NW_017443495.1	probable 1-acylglycerol-3-phosphate O-acyltransferase	Abhydrolase_1	jre01002||jre01004	Peptidases and inhibitors||Lipid biosynthesis proteins			CTP_synth_N	1
109001310	LOC109001310	NW_017388959.1	acyltransferase-like protein At3g26840%2C chloroplastic%2C transcript variant X2	Abhydrolase_1	--	--			CTP_transf_2	4
109010360	LOC109010360	NW_017389669.1	pimeloyl-[acyl-carrier protein] methyl ester esterase-like	Abhydrolase_1	--	--			Cu_bind_like	1
108984624	LOC108984624	NW_017442483.1	bifunctional epoxide hydrolase 2-like	Abhydrolase_1	--	--			CUE	3
108979169	LOC108979169	NW_017438889.1	uncharacterized LOC108979169%2C transcript variant X4	Abhydrolase_1	--	--			Cyanate_lyase	1
109013326	LOC109013326	NW_017389894.1	bifunctional epoxide hydrolase 2-like	Abhydrolase_1	--	--			Cyclin_C	1
novel.644	-	NW_017406694.1	PF02230:Phospholipase/Carboxylesterase	Abhydrolase_2	jre00564	Glycerophospholipid metabolism			Cytochrom_B561	1
109010944	LOC109010944	NW_017389721.1	gibberellin receptor GID1B-like%2C transcript variant X1	Abhydrolase_3	jre04075	Plant hormone signal transduction			DAO	2
108987610	LOC108987610	NW_017442958.1	probable carboxylesterase 2	Abhydrolase_3	--	--			DapB_N	1
109019753	LOC109019753	NW_017436807.1	probable carboxylesterase 15	Abhydrolase_3	--	--			DDT	1
109002337	LOC109002337	NW_017388999.1	2-hydroxyisoflavanone dehydratase-like%2C transcript variant X2	Abhydrolase_3	--	--			DEAD	25
108981833	LOC108981833	NW_017440876.1	probable carboxylesterase 9	Abhydrolase_3	--	--			DHBP_synthase	1
109020457	LOC109020457	NW_017388869.1	probable carboxylesterase 18	Abhydrolase_3	--	--			DHO_dh	1
109002345	LOC109002345	NW_017388999.1	2-hydroxyisoflavanone dehydratase-like	Abhydrolase_3	--	--			DNA_gyraseB	1
108988460	LOC108988460	NW_017388893.1	N-alpha-acetyltransferase daf-31-like	Acetyltransf_1	jre03036	Chromosome and associated proteins			DNA_methylase	1
108997266	LOC108997266	NW_017443602.1	histone acetyltransferase MCC1-like%2C transcript variant X1	Acetyltransf_1	jre03036	Chromosome and associated proteins			DnaJ	18
109008719	LOC109008719	NW_017389529.1	N-alpha-acetyltransferase daf-31	Acetyltransf_1	jre03036	Chromosome and associated proteins			DnaJ_C	4
108985451	LOC108985451	NW_017442706.1	uncharacterized LOC108985451%2C transcript variant X3	Acetyltransf_1	--	--			DSBA	1
108987727	LOC108987727	NW_017442989.1	uncharacterized LOC108987727%2C transcript variant X5	Acetyltransf_1	--	--			DSPc	2
109006857	LOC109006857	NW_017389362.1	aconitate hydratase%2C cytoplasmic%2C transcript variant X1	Aconitase	--	--			DTW	1
108980770	LOC108980770	NW_017440162.1	aconitate hydratase 1	Aconitase	jre00020||jre00630	Citrate cycle (TCA cycle)||Glyoxylate and dicarboxylate metabolism			DUF1232	1
108984367	LOC108984367	NW_017442395.1	ACT domain-containing protein ACR4-like	ACT	--	--			DUF125	1
108990804	LOC108990804	NW_017443383.1	actin-related protein 3	Actin	jre04144||jre04131||jre04812||jre04147	Endocytosis||Membrane trafficking||Cytoskeleton proteins||Exosome			DUF299	1
108995644	LOC108995644	NW_017443583.1	actin-related protein 6	Actin	jre03036||jre04812	Chromosome and associated proteins||Cytoskeleton proteins			DUF6	5
109020454	LOC109020454	NW_017437285.1	actin-1-like	Actin	--	--			DUF602	1
108986152	LOC108986152	NW_017442812.1	actin-related protein 9%2C transcript variant X2	Actin	jre03036	Chromosome and associated proteins			DUF605	3
108979429	LOC108979429	NW_017388798.1	actin%2C transcript variant X1	Actin	jre04812	Cytoskeleton proteins			DUF659	1
108994583	LOC108994583	NW_017443568.1	actin-related protein 4-like%2C transcript variant X5	Actin	jre03021||jre03036||jre04147	Transcription machinery||Chromosome and associated proteins||Exosome			DUF803	4
108989851	LOC108989851	NW_017443272.1	malonyl CoA-acyl carrier protein transacylase-like	Acyl_transf_1	jre00061||jre00333||jre01004	Fatty acid biosynthesis||Prodigiosin biosynthesis||Lipid biosynthesis proteins			DUF833	1
108991699	LOC108991699	NW_017443516.1	lysophospholipid acyltransferase LPEAT1-like%2C transcript variant X3	Acyltransferase	jre00564||jre00565||jre01004	Glycerophospholipid metabolism||Ether lipid metabolism||Lipid biosynthesis proteins			DUF89	1
109002485	LOC109002485	NW_017388823.1	probable 1-acyl-sn-glycerol-3-phosphate acyltransferase 4%2C transcript variant X1	Acyltransferase	jre00561||jre00564||jre01004	Glycerolipid metabolism||Glycerophospholipid metabolism||Lipid biosynthesis proteins			Dus	1
109006642	LOC109006642	NW_017389360.1	glycerol-3-phosphate acyltransferase 3-like	Acyltransferase	jre00561||jre00564||jre01004	Glycerolipid metabolism||Glycerophospholipid metabolism||Lipid biosynthesis proteins			E1-E2_ATPase	9
108995554	LOC108995554	NW_017443582.1	lysophospholipid acyltransferase LPEAT1-like%2C transcript variant X3	Acyltransferase	jre00564||jre00565||jre01004	Glycerophospholipid metabolism||Ether lipid metabolism||Lipid biosynthesis proteins			E2F_TDP	3
109022172	LOC109022172	NW_017438693.1	lysophospholipid acyltransferase LPEAT2-like	Acyltransferase	jre00564||jre00565||jre01004	Glycerophospholipid metabolism||Ether lipid metabolism||Lipid biosynthesis proteins			ECH	2
108985585	LOC108985585	NW_017442731.1	AP-1 complex subunit mu-2-like	Adap_comp_sub	jre04131	Membrane trafficking			efhand	2
109020532	LOC109020532	NW_017437336.1	-	Adap_comp_sub	jre04131	Membrane trafficking			EIN3	3
108992835	LOC108992835	NW_017443540.1	2-methylene-furan-3-one reductase-like	ADH_N	jre99980	Enzymes with EC numbers			Epimerase	1
109012790	LOC109012790	NW_017388856.1	reticulon-4-interacting protein 1%2C mitochondrial-like%2C transcript variant X2	ADH_N	jre03029	Mitochondrial biogenesis			ER_lumen_recept	3
109015700	LOC109015700	NW_017397038.1	putative quinone-oxidoreductase homolog%2C chloroplastic	ADH_N	--	--			ESCRT-III	3
108992461	LOC108992461	NW_017443532.1	probable cinnamyl alcohol dehydrogenase 1%2C transcript variant X2	ADH_N	--	--			Evr1_Alr	1
109015238	LOC109015238	NW_017393712.1	alcohol dehydrogenase-like 2%2C transcript variant X2	ADH_N	jre00010||jre00620||jre00071||jre00350	Glycolysis / Gluconeogenesis||Pyruvate metabolism||Fatty acid degradation||Tyrosine metabolism			Exo_endo_phos	4
109014607	LOC109014607	NW_017390239.1	putative quinone-oxidoreductase homolog%2C chloroplastic	ADH_N	--	--			Exo70	5
108997233	LOC108997233	NW_017443601.1	cinnamyl alcohol dehydrogenase 1-like	ADH_N	--	--			Exonuc_X-T	4
109004282	LOC109004282	NW_017389194.1	alcohol dehydrogenase-like 7	ADH_N	jre00010||jre00620||jre00071||jre00350	Glycolysis / Gluconeogenesis||Pyruvate metabolism||Fatty acid degradation||Tyrosine metabolism			FAA_hydrolase	1
108981417	LOC108981417	NW_017440539.1	zinc-binding alcohol dehydrogenase domain-containing protein 2%2C transcript variant X1	adh_short	--	--			FAD_binding_3	3
108998439	LOC108998439	NW_017443620.1	uncharacterized LOC108998439	adh_short	--	--			FAD_binding_8	2
108987502	LOC108987502	NW_017442912.1	-	adh_short	jre99980	Enzymes with EC numbers			FAR1	8
109004519	LOC109004519	NW_017389209.1	short-chain dehydrogenase TIC 32%2C chloroplastic-like	adh_short	--	--			F-box	11
109012346	LOC109012346	NW_017389835.1	11-beta-hydroxysteroid dehydrogenase-like 5%2C transcript variant X6	adh_short	--	--			Fer2	1
109020474	LOC109020474	NW_017437305.1	estradiol 17-beta-dehydrogenase 1-like%2C transcript variant X2	adh_short	--	--			Ferric_reduct	1
109004875	LOC109004875	NW_017389243.1	(+)-neomenthol dehydrogenase-like	adh_short	jre00902	Monoterpenoid biosynthesis			Ferritin	2
109005404	LOC109005404	NW_017389275.1	alcohol dehydrogenase-like	ADH_zinc_N	jre00010||jre00620||jre00071||jre00592||jre00350	Glycolysis / Gluconeogenesis||Pyruvate metabolism||Fatty acid degradation||alpha-Linolenic acid metabolism||Tyrosine metabolism			FGGY_N	1
109005282	LOC109005282	NW_017389260.1	quinone oxidoreductase-like protein 2 homolog%2C transcript variant X2	ADH_zinc_N	jre99980	Enzymes with EC numbers			FH2	1
108989663	LOC108989663	NW_017443266.1	probable trans-2-enoyl-CoA reductase%2C mitochondrial%2C transcript variant X1	ADH_zinc_N	jre00061||jre00062	Fatty acid biosynthesis||Fatty acid elongation			FHA	1
108997767	LOC108997767	NW_017443607.1	2-alkenal reductase (NADP(+)-dependent)-like	ADH_zinc_N	--	--			FKBP_C	2
108992092	LOC108992092	NW_017443523.1	probable adenylate kinase 7%2C mitochondrial	ADK	jre00230||jre00730||jre04147	Purine metabolism||Thiamine metabolism||Exosome			FMN_dh	2
108987390	LOC108987390	NW_017442881.1	UMP-CMP kinase%2C transcript variant X5	ADK	jre00240	Pyrimidine metabolism			FMN_red	3
109008033	LOC109008033	NW_017389457.1	UMP-CMP kinase 3-like	ADK	jre00240	Pyrimidine metabolism			FMO-like	1
109000961	LOC109000961	NW_017388951.1	lactation elevated protein 1-like%2C transcript variant X3	AFG1_ATPase	jre03029	Mitochondrial biogenesis			Fumble	2
108985157	LOC108985157	NW_017442632.1	putative ATPase N2B%2C transcript variant X1	AFG1_ATPase	--	--			FYVE	3
109007936	LOC109007936	NW_017389451.1	uncharacterized LOC109007936%2C transcript variant X1	Agenet	--	--			G6PD_C	4
108993698	LOC108993698	NW_017443553.1	DUF724 domain-containing protein 7-like%2C transcript variant X3	Agenet	--	--			GAF	4
109009772	LOC109009772	NW_017389605.1	uncharacterized LOC109009772	Agenet	--	--			Galactosyl_T	3
109012892	LOC109012892	NW_017389860.1	NADP-dependent glyceraldehyde-3-phosphate dehydrogenase-like	Aldedh	jre00010||jre00030	Glycolysis / Gluconeogenesis||Pentose phosphate pathway			G-alpha	2
109016131	LOC109016131	NW_017401166.1	aldehyde dehydrogenase family 2 member B7%2C mitochondrial-like%2C transcript variant X1	Aldedh	--	--			GATA	7
108996990	LOC108996990	NW_017388903.1	D-galacturonate reductase-like	Aldo_ket_red	jre00053	Ascorbate and aldarate metabolism			GATase	4
109006286	LOC109006286	NW_017388850.1	aldo-keto reductase family 4 member C10-like%2C transcript variant X3	Aldo_ket_red	jre00010||jre00040||jre00053||jre00620||jre00561||jre04147	Glycolysis / Gluconeogenesis||Pentose and glucuronate interconversions||Ascorbate and aldarate metabolism||Pyruvate metabolism||Glycerolipid metabolism||Exosome			GHMP_kinases	1
109003368	LOC109003368	NW_017389093.1	probable aldo-keto reductase 1	Aldo_ket_red	--	--			Gly_transf_sug	2
109004861	LOC109004861	NW_017389240.1	aldo-keto reductase family 4 member C9-like%2C transcript variant X2	Aldo_ket_red	jre00010||jre00040||jre00053||jre00620||jre00561||jre04147	Glycolysis / Gluconeogenesis||Pentose and glucuronate interconversions||Ascorbate and aldarate metabolism||Pyruvate metabolism||Glycerolipid metabolism||Exosome			Glyco_hydro_1	2
109005678	LOC109005678	NW_017389308.1	probable voltage-gated potassium channel subunit beta	Aldo_ket_red	--	--			Glyco_hydro_17	4
108995244	LOC108995244	NW_017443577.1	probable aldo-keto reductase 1	Aldo_ket_red	--	--			Glyco_hydro_20	1
108981010	LOC108981010	NW_017440311.1	aldo-keto reductase family 4 member C9-like	Aldo_ket_red	jre00010||jre00040||jre00053||jre00620||jre00561||jre04147	Glycolysis / Gluconeogenesis||Pentose and glucuronate interconversions||Ascorbate and aldarate metabolism||Pyruvate metabolism||Glycerolipid metabolism||Exosome			Glyco_hydro_3_C	1
108992851	LOC108992851	NW_017388898.1	probable bifunctional methylthioribulose-1-phosphate dehydratase/enolase-phosphatase E1%2C transcript variant X5	Aldolase_II	jre00270	Cysteine and methionine metabolism			Glyco_hydro_31	1
108979686	LOC108979686	NW_017439329.1	putative glucose-6-phosphate 1-epimerase%2C transcript variant X2	Aldose_epim	jre00010	Glycolysis / Gluconeogenesis			Glyco_transf_29	2
novel.1055	-	NW_017439836.1	PF01425:Amidase	Amidase	--	--			Glyco_transf_8	9
108986175	LOC108986175	NW_017442814.1	glutamyl-tRNA(Gln) amidotransferase subunit A%2C chloroplastic/mitochondrial	Amidase	jre00970||jre03029	Aminoacyl-tRNA biosynthesis||Mitochondrial biogenesis			Glycos_trans_3N	1
novel.920	-	NW_017436995.1	PF01425:Amidase	Amidase	--	--			Glycos_transf_1	11
109019707	LOC109019707	NW_017388866.1	urease%2C transcript variant X2	Amidohydro_1	--	--			Glyoxalase	2
109005694	LOC109005694	NW_017389311.1	protein fluG	Amidohydro_2	--	--			G-patch	1
108993577	LOC108993577	NW_017443551.1	probable polyamine oxidase 2	Amino_oxidase	jre00330||jre00410||jre00770	Arginine and proline metabolism||beta-Alanine metabolism||Pantothenate and CoA biosynthesis			GRAM	5
109011895	LOC109011895	NW_017389802.1	prolycopene isomerase%2C chloroplastic	Amino_oxidase	--	--			GRAS	6
109007079	LOC109007079	NW_017389385.1	phytoene dehydrogenase%2C chloroplastic/chromoplastic	Amino_oxidase	--	--			GSHPx	4
109019503	LOC109019503	NW_017436674.1	polyamine oxidase 1-like	Amino_oxidase	jre00330||jre00410	Arginine and proline metabolism||beta-Alanine metabolism			GST_N	5
109009708	LOC109009708	NW_017389600.1	zeta-carotene desaturase%2C chloroplastic/chromoplastic	Amino_oxidase	--	--			GTP_cyclohydroI	1
108988332	LOC108988332	NW_017388893.1	polyamine oxidase 1-like	Amino_oxidase	jre00330||jre00410	Arginine and proline metabolism||beta-Alanine metabolism			GTP_EFTU	10
109007996	LOC109007996	NW_017389454.1	tyrosine aminotransferase-like%2C transcript variant X1	Aminotran_1_2	jre00270||jre00350||jre00360||jre00400||jre00130||jre00950||jre00960||jre01007	Cysteine and methionine metabolism||Tyrosine metabolism||Phenylalanine metabolism||Phenylalanine, tyrosine and tryptophan biosynthesis||Ubiquinone and other terpenoid-quinone biosynthesis||Isoquinoline alkaloid biosynthesis||Tropane, piperidine and pyridine alkaloid biosynthesis||Amino acid related enzymes			HA2	2
108998639	LOC108998639	NW_017443621.1	probable aminotransferase ACS12	Aminotran_1_2	jre01007	Amino acid related enzymes			hATC	3
108984311	LOC108984311	NW_017442373.1	aspartate aminotransferase%2C cytoplasmic	Aminotran_1_2	--	--			HATPase_c	2
108989739	LOC108989739	NW_017443269.1	glutamate--glyoxylate aminotransferase 2	Aminotran_1_2	jre00630||jre00710||jre00250||jre00260||jre00220||jre01007	Glyoxylate and dicarboxylate metabolism||Carbon fixation in photosynthetic organisms||Alanine, aspartate and glutamate metabolism||Glycine, serine and threonine metabolism||Arginine biosynthesis||Amino acid related enzymes			HD-ZIP_N	1
108983882	LOC108983882	NW_017442216.1	1-aminocyclopropane-1-carboxylate synthase-like	Aminotran_1_2	jre00270||jre04016||jre01007	Cysteine and methionine metabolism||MAPK signaling pathway - plant||Amino acid related enzymes			HECT	1
109015173	LOC109015173	NW_017388861.1	probable N-succinyldiaminopimelate aminotransferase DapC%2C transcript variant X2	Aminotran_1_2	jre00270	Cysteine and methionine metabolism			Helicase_C	3
109007998	LOC109007998	NW_017389454.1	probable aminotransferase TAT2	Aminotran_1_2	jre00270||jre00350||jre00360||jre00400||jre00130||jre00950||jre00960||jre01007	Cysteine and methionine metabolism||Tyrosine metabolism||Phenylalanine metabolism||Phenylalanine, tyrosine and tryptophan biosynthesis||Ubiquinone and other terpenoid-quinone biosynthesis||Isoquinoline alkaloid biosynthesis||Tropane, piperidine and pyridine alkaloid biosynthesis||Amino acid related enzymes			Hexapep	3
109012843	LOC109012843	NW_017389860.1	-	Aminotran_1_2	--	--			HGTP_anticodon	1
108987596	LOC108987596	NW_017442946.1	bifunctional aspartate aminotransferase and glutamate/aspartate-prephenate aminotransferase-like	Aminotran_1_2	jre00350||jre00360||jre00400||jre00950||jre00960	Tyrosine metabolism||Phenylalanine metabolism||Phenylalanine, tyrosine and tryptophan biosynthesis||Isoquinoline alkaloid biosynthesis||Tropane, piperidine and pyridine alkaloid biosynthesis			HhH-GPD	1
109007952	LOC109007952	NW_017389454.1	tyrosine aminotransferase-like	Aminotran_1_2	--	--			Hist_deacetyl	2
108998892	LOC108998892	NW_017443624.1	bifunctional dethiobiotin synthetase/7%2C8-diamino-pelargonic acid aminotransferase%2C mitochondrial%2C transcript variant X2	Aminotran_3	jre00780	Biotin metabolism			Histone	5
108996966	LOC108996966	NW_017443599.1	alanine--glyoxylate aminotransferase 2 homolog 2%2C mitochondrial-like	Aminotran_3	jre00250||jre00260||jre00270||jre00280||jre01007	Alanine, aspartate and glutamate metabolism||Glycine, serine and threonine metabolism||Cysteine and methionine metabolism||Valine, leucine and isoleucine degradation||Amino acid related enzymes			HLH	16
108998090	LOC108998090	NW_017388807.1	glutamate-1-semialdehyde 2%2C1-aminomutase 2%2C chloroplastic	Aminotran_3	jre00860||jre01007	Porphyrin metabolism||Amino acid related enzymes			HMA	8
109000615	LOC109000615	NW_017388934.1	cysteine desulfurase 1%2C chloroplastic	Aminotran_5	jre00450	Selenocompound metabolism			HMG_box	1
109002577	LOC109002577	NW_017389019.1	cysteine desulfurase%2C mitochondrial	Aminotran_5	jre00730||jre04122||jre03016||jre03029||jre02048	Thiamine metabolism||Sulfur relay system||Transfer RNA biogenesis||Mitochondrial biogenesis||Prokaryotic defense system			HMGL-like	1
108980442	LOC108980442	NW_017439910.1	4-coumarate--CoA ligase-like 7%2C transcript variant X1	AMP-binding	jre00130||jre00940	Ubiquinone and other terpenoid-quinone biosynthesis||Phenylpropanoid biosynthesis			Homeobox	5
109013710	LOC109013710	NW_017389929.1	4-coumarate--CoA ligase-like 5%2C transcript variant X1	AMP-binding	jre00592	alpha-Linolenic acid metabolism			HRDC	1
109002926	LOC109002926	NW_017389055.1	probable acyl-activating enzyme 1%2C peroxisomal%2C transcript variant X1	AMP-binding	--	--			HSF_DNA-bind	3
109005861	LOC109005861	NW_017389324.1	long chain acyl-CoA synthetase 6%2C peroxisomal-like	AMP-binding	jre00061||jre00071||jre04146||jre01004||jre04147	Fatty acid biosynthesis||Fatty acid degradation||Peroxisome||Lipid biosynthesis proteins||Exosome			HSP70	10
108984899	LOC108984899	NW_017442573.1	long chain acyl-CoA synthetase 9%2C chloroplastic-like%2C transcript variant X3	AMP-binding	--	--			Hydrolase	2
109001360	LOC109001360	NW_017388959.1	probable acyl-activating enzyme 5%2C peroxisomal%2C transcript variant X1	AMP-binding	--	--			IBR	3
109014451	LOC109014451	NW_017389990.1	oxalate--CoA ligase-like	AMP-binding	jre00630	Glyoxylate and dicarboxylate metabolism			ICMT	1
108996314	LOC108996314	NW_017443591.1	acetyl-coenzyme A synthetase%2C chloroplastic/glyoxysomal%2C transcript variant X1	AMP-binding	jre00010||jre00620||jre00630||jre00640||jre01004	Glycolysis / Gluconeogenesis||Pyruvate metabolism||Glyoxylate and dicarboxylate metabolism||Propanoate metabolism||Lipid biosynthesis proteins			IMS	1
109008312	LOC109008312	NW_017389482.1	4-coumarate--CoA ligase-like 6%2C transcript variant X1	AMP-binding	jre00130||jre00940	Ubiquinone and other terpenoid-quinone biosynthesis||Phenylpropanoid biosynthesis			Ion_trans	6
109009874	LOC109009874	NW_017389624.1	4-coumarate--CoA ligase-like 7	AMP-binding	--	--			Ion_trans_2	1
108998601	LOC108998601	NW_017443621.1	oxalate--CoA ligase	AMP-binding	jre00630	Glyoxylate and dicarboxylate metabolism			IP_trans	1
108982339	LOC108982339	NW_017441386.1	4-coumarate--CoA ligase-like 7	AMP-binding	jre00130||jre00940	Ubiquinone and other terpenoid-quinone biosynthesis||Phenylpropanoid biosynthesis			IPPT	1
108982330	LOC108982330	NW_017441370.1	long chain acyl-CoA synthetase 2%2C transcript variant X1	AMP-binding	jre00061||jre00071||jre04146||jre01004||jre04147	Fatty acid biosynthesis||Fatty acid degradation||Peroxisome||Lipid biosynthesis proteins||Exosome			JmjC	4
108992542	LOC108992542	NW_017388807.1	4-coumarate--CoA ligase-like 9	AMP-binding	jre00130||jre00940	Ubiquinone and other terpenoid-quinone biosynthesis||Phenylpropanoid biosynthesis			K_tetra	1
109021239	LOC109021239	NW_017437907.1	alpha-dioxygenase 2-like	An_peroxidase	jre00592	alpha-Linolenic acid metabolism			K_trans	5
109011613	LOC109011613	NW_017389777.1	glutamate receptor 3.7-like	ANF_receptor	jre04040	Ion channels			Kelch_1	11
109010628	LOC109010628	NW_017389697.1	ubiquinol oxidase 2%2C mitochondrial-like%2C transcript variant X2	AOX	jre99980	Enzymes with EC numbers			ketoacyl-synt	3
109006724	LOC109006724	NW_017389360.1	ethylene-responsive transcription factor ERF113-like	AP2	--	--			KH_1	11
109010126	LOC109010126	NW_017389652.1	ethylene-responsive transcription factor ERF061	AP2	--	--			Kinesin	9
108990403	LOC108990403	NW_017443281.1	ethylene-responsive transcription factor RAP2-1-like	AP2	jre03000	Transcription factors			LAG1	3
109002490	LOC109002490	NW_017389010.1	ethylene-responsive transcription factor ERF106-like	AP2	--	--			LIM	1
108986643	LOC108986643	NW_017442844.1	ethylene-responsive transcription factor 4-like	AP2	jre03000	Transcription factors			Lipase_3	7
109011397	LOC109011397	NW_017389762.1	ethylene-responsive transcription factor ABR1-like%2C transcript variant X2	AP2	--	--			Lipase_GDSL	5
108982871	LOC108982871	NW_017441776.1	ethylene-responsive transcription factor RAP2-12-like	AP2	jre03000	Transcription factors			Lipocalin_2	1
108982292	LOC108982292	NW_017441344.1	dehydration-responsive element-binding protein 2A-like%2C transcript variant X1	AP2	--	--			LRRNT_2	6
108998775	LOC108998775	NW_017443624.1	AP2-like ethylene-responsive transcription factor AIL5	AP2	jre03000	Transcription factors			LSM	3
108995921	LOC108995921	NW_017443590.1	ethylene-responsive transcription factor 1B-like%2C transcript variant X1	AP2	jre04016||jre04075||jre03000	MAPK signaling pathway - plant||Plant hormone signal transduction||Transcription factors			LysM	2
108994010	LOC108994010	NW_017388898.1	ethylene-responsive transcription factor 3-like	AP2	jre03000	Transcription factors			Maf	1
108981529	LOC108981529	NW_017440573.1	ethylene-responsive transcription factor ABR1-like	AP2	--	--			MatE	12
109010865	LOC109010865	NW_017389718.1	ethylene-responsive transcription factor CRF4-like	AP2	--	--			MBD	2
109001272	LOC109001272	NW_017388959.1	ethylene-responsive transcription factor ERF037-like	AP2	jre03000	Transcription factors			MBOAT	1
108998280	LOC108998280	NW_017443617.1	ethylene-responsive transcription factor-like protein At4g13040%2C transcript variant X5	AP2	--	--			Metallophos	14
108982932	LOC108982932	NW_017441806.1	ethylene-responsive transcription factor ERF109-like	AP2	--	--			Methyltransf_11	8
109009986	LOC109009986	NW_017389634.1	ethylene-responsive transcription factor ABR1-like	AP2	--	--			MFMR	1
108991344	LOC108991344	NW_017443495.1	dehydration-responsive element-binding protein 2D-like	AP2	--	--			MFS_1	10
108994394	LOC108994394	NW_017443565.1	ethylene-responsive transcription factor 2-like	AP2	jre03000	Transcription factors			Mito_carr	20
108980555	LOC108980555	NW_017439971.1	ethylene-responsive transcription factor CRF2-like	AP2	--	--			MORN	3
109013315	LOC109013315	NW_017388856.1	ethylene-responsive transcription factor 4-like	AP2	jre03000	Transcription factors			MOSC	1
108997245	LOC108997245	NW_017443602.1	AP2-like ethylene-responsive transcription factor BBM%2C transcript variant X4	AP2	jre03000	Transcription factors			Motile_Sperm	5
108998909	LOC108998909	NW_017443624.1	ethylene-responsive transcription factor 5-like	AP2	jre03000	Transcription factors			Mov34	2
109022208	LOC109022208	NW_017388876.1	ethylene-responsive transcription factor RAP2-7-like%2C transcript variant X2	AP2	jre03000	Transcription factors			Mpv17_PMP22	4
108983551	LOC108983551	NW_017442070.1	ethylene-responsive transcription factor WRI1-like	AP2	--	--			MuDR	1
108995675	LOC108995675	NW_017443584.1	dehydration-responsive element-binding protein 2C-like	AP2	jre03000	Transcription factors			Myb_DNA-binding	30
108988309	LOC108988309	NW_017443020.1	ethylene-responsive transcription factor ERF014-like	AP2	--	--			Myosin_head	1
108983244	LOC108983244	NW_017441947.1	ethylene-responsive transcription factor 12-like	AP2	--	--			Na_Ca_ex	6
109006068	LOC109006068	NW_017389329.1	ethylene-responsive transcription factor 3-like	AP2	jre03000	Transcription factors			Na_H_Exchanger	3
109014963	LOC109014963	NW_017392096.1	ethylene-responsive transcription factor RAP2-12-like	AP2	--	--			Na_sulph_symp	1
109008272	LOC109008272	NW_017389474.1	dehydration-responsive element-binding protein 2D-like	AP2	--	--			NAD_binding_1	2
108994292	LOC108994292	NW_017443565.1	ethylene-responsive transcription factor 5-like	AP2	jre03000	Transcription factors			NAD_binding_2	1
108990656	LOC108990656	NW_017443342.1	AP2-like ethylene-responsive transcription factor AIL6%2C transcript variant X2	AP2	jre03000	Transcription factors			NAD_binding_4	1
109015484	LOC109015484	NW_017395397.1	ethylene-responsive transcription factor 4-like	AP2	--	--			NAD_Gly3P_dh_N	2
108988992	LOC108988992	NW_017443129.1	ethylene-responsive transcription factor RAP2-3	AP2	jre03000	Transcription factors			NAD_kinase	2
109005134	LOC109005134	NW_017388845.1	ethylene-responsive transcription factor 2-like	AP2	jre03000	Transcription factors			NAM	14
108987729	LOC108987729	NW_017442989.1	GTP-binding protein SAR1A-like	Arf	jre04141||jre04131||jre04031	Protein processing in endoplasmic reticulum||Membrane trafficking||GTP-binding proteins			NB-ARC	13
108991016	LOC108991016	NW_017443418.1	GTP-binding protein SAR1A-like	Arf	jre04141||jre04131||jre04031	Protein processing in endoplasmic reticulum||Membrane trafficking||GTP-binding proteins			NDK	1
108979721	LOC108979721	NW_017439352.1	ADP-ribosylation factor-like protein 8A	Arf	jre04131||jre04031	Membrane trafficking||GTP-binding proteins			Ndr	1
109005099	LOC109005099	NW_017389245.1	ADP-ribosylation factor-like protein 5	Arf	--	--			NIF	4
109001933	LOC109001933	NW_017388819.1	AT-rich interactive domain-containing protein 6-like%2C transcript variant X3	ARID	--	--			NmrA	1
108985992	LOC108985992	NW_017388887.1	high mobility group B protein 10%2C transcript variant X4	ARID	--	--			NTP_transf_2	1
108985079	LOC108985079	NW_017442612.1	importin subunit alpha-2-like%2C transcript variant X2	Arm	--	--			NUDIX	3
109011629	LOC109011629	NW_017389777.1	aspartic proteinase A1-like	Asp	jre01002	Peptidases and inhibitors			OPT	3
109006618	LOC109006618	NW_017389360.1	V-type proton ATPase subunit B 1-like%2C transcript variant X2	ATP-synt_ab	jre00190||jre04145||jre04147	Oxidative phosphorylation||Phagosome||Exosome			OTU	6
109011353	LOC109011353	NW_017388856.1	auxin-responsive protein SAUR36-like	Auxin_inducible	jre04075	Plant hormone signal transduction			p450	32
108990786	LOC108990786	NW_017388893.1	auxin-responsive protein SAUR36-like	Auxin_inducible	jre04075	Plant hormone signal transduction			PALP	4
108992270	LOC108992270	NW_017443529.1	auxin-responsive protein SAUR32-like	Auxin_inducible	jre04075	Plant hormone signal transduction			PCNA_C	1
108980534	LOC108980534	NW_017439960.1	auxin-induced protein 6B-like	Auxin_inducible	--	--			PD40	1
109005423	LOC109005423	NW_017389277.1	auxin-responsive protein SAUR41-like	Auxin_inducible	--	--			Pentapeptide	1
108993784	LOC108993784	NW_017443554.1	auxin response factor 9	Auxin_resp	jre04075	Plant hormone signal transduction	ARF		Peptidase_C1	3
108992128	LOC108992128	NW_017443525.1	auxin response factor 4-like	Auxin_resp	--	--			Peptidase_C14	2
108983957	LOC108983957	NW_017442240.1	auxin response factor 3-like	Auxin_resp	jre04075	Plant hormone signal transduction			Peptidase_C48	1
109001894	LOC109001894	NW_017388969.1	auxin response factor 8-like%2C transcript variant X2	Auxin_resp	--	--			Peptidase_M20	9
109003095	LOC109003095	NW_017388829.1	auxin response factor 2-like%2C transcript variant X1	Auxin_resp	--	--			Peptidase_M22	2
108997964	LOC108997964	NW_017443611.1	auxin response factor 4-like	Auxin_resp	--	--			Peptidase_M24	2
108990121	LOC108990121	NW_017443276.1	auxin response factor 4%2C transcript variant X2	Auxin_resp	--	--			Peptidase_M50	1
109005809	LOC109005809	NW_017389324.1	epidermis-specific secreted glycoprotein EP1-like	B_lectin	--	--			Peptidase_S10	2
109000183	LOC109000183	NW_017492914.1	PAN domain-containing protein At5g03700-like	B_lectin	--	--			Peptidase_S28	2
109003466	LOC109003466	NW_017389101.1	B3 domain-containing protein Os01g0905400-like%2C transcript variant X2	B3	--	--			Peptidase_S41	1
109020277	LOC109020277	NW_017437174.1	B3 domain-containing protein Os04g0386900-like%2C transcript variant X1	B3	--	--			Peptidase_S49	1
108999807	LOC108999807	NW_017446089.1	protein ANTI-SILENCING 1-like	BAH	--	--			Peptidase_S8	8
109015837	LOC109015837	NW_017398649.1	probable low-specificity L-threonine aldolase 1%2C transcript variant X1	Beta_elim_lyase	--	--			PFK	4
109009539	LOC109009539	NW_017389591.1	uncharacterized LOC109009539%2C transcript variant X1	Beta-lactamase	jre01001	Protein kinases			PfkB	3
109014304	LOC109014304	NW_017389976.1	dihydrolipoyllysine-residue succinyltransferase component of 2-oxoglutarate dehydrogenase complex 2%2C mitochondrial-like%2C transcript variant X1	Biotin_lipoyl	--	--			PG_binding_1	1
108986433	LOC108986433	NW_017442828.1	biotin carboxyl carrier protein of acetyl-CoA carboxylase 2%2C chloroplastic-like	Biotin_lipoyl	jre00620||jre00640||jre00061	Pyruvate metabolism||Propanoate metabolism||Fatty acid biosynthesis			PGM_PMM_II	1
109002018	LOC109002018	NW_017388973.1	dihydrolipoyllysine-residue acetyltransferase component 2 of pyruvate dehydrogenase complex%2C mitochondrial-like	Biotin_lipoyl	jre00010||jre00020||jre00620	Glycolysis / Gluconeogenesis||Citrate cycle (TCA cycle)||Pyruvate metabolism			PH	3
108988222	LOC108988222	NW_017443009.1	biotin carboxyl carrier protein of acetyl-CoA carboxylase 2%2C chloroplastic-like	Biotin_lipoyl	jre00620||jre00640||jre00061	Pyruvate metabolism||Propanoate metabolism||Fatty acid biosynthesis			PHD	5
108987217	LOC108987217	NW_017442872.1	biotin carboxyl carrier protein of acetyl-CoA carboxylase%2C chloroplastic%2C transcript variant X2	Biotin_lipoyl	jre00620||jre00640||jre00061	Pyruvate metabolism||Propanoate metabolism||Fatty acid biosynthesis			Phosphoesterase	3
108984324	LOC108984324	NW_017388887.1	dihydrolipoyllysine-residue succinyltransferase component of 2-oxoglutarate dehydrogenase complex 2%2C mitochondrial-like	Biotin_lipoyl	jre00020||jre00310||jre00380	Citrate cycle (TCA cycle)||Lysine degradation||Tryptophan metabolism			PI3_PI4_kinase	2
108991733	LOC108991733	NW_017443516.1	putative lipoyltransferase-like protein%2C chloroplastic	BPL_LipA_LipB	jre00785	Lipoic acid metabolism			PIP5K	5
109013665	LOC109013665	NW_017389924.1	biotin--protein ligase 2-like	BPL_LipA_LipB	jre00780	Biotin metabolism			PI-PLC-X	1
109001711	LOC109001711	NW_017388965.1	octanoyltransferase%2C transcript variant X4	BPL_LipA_LipB	jre00785	Lipoic acid metabolism			PK	5
109000469	LOC109000469	NW_017388926.1	transcription factor GTE4	Bromodomain	--	--			PK_C	1
108986580	LOC108986580	NW_017442839.1	transcription factor GTE10-like%2C transcript variant X1	Bromodomain	--	--			Pkinase	137
109003612	LOC109003612	NW_017389122.1	transcription factor GTE1-like%2C transcript variant X1	Bromodomain	--	--			Pkinase_Tyr	68
109008788	LOC109008788	NW_017389540.1	histone acetyltransferase GCN5%2C transcript variant X3	Bromodomain	jre03021||jre03036	Transcription machinery||Chromosome and associated proteins			PMSR	1
108995727	LOC108995727	NW_017443584.1	transcription factor GTE2-like	Bromodomain	--	--			PP2C	25
109009187	LOC109009187	NW_017389566.1	transcription factor GTE8-like%2C transcript variant X3	Bromodomain	--	--			PP-binding	1
108993876	LOC108993876	NW_017443557.1	transcription factor GTE4-like%2C transcript variant X1	Bromodomain	--	--			PPR	29
108982200	LOC108982200	NW_017441261.1	uncharacterized LOC108982200%2C transcript variant X3	Bromodomain	jre03036	Chromosome and associated proteins			Prenyltransf	1
108998063	LOC108998063	NW_017443613.1	transcription factor GTE12-like%2C transcript variant X2	Bromodomain	--	--			Pre-SET	1
108994998	LOC108994998	NW_017443574.1	BTB/POZ and MATH domain-containing protein 2-like%2C transcript variant X1	BTB	jre04121	Ubiquitin system			Pribosyltran	2
108984486	LOC108984486	NW_017442425.1	BTB/POZ and MATH domain-containing protein 4-like	BTB	jre04121	Ubiquitin system			Pro_isomerase	3
108988564	LOC108988564	NW_017443037.1	BTB/POZ and TAZ domain-containing protein 4-like	BTB	--	--			Proteasome	2
109002934	LOC109002934	NW_017389055.1	BTB/POZ domain-containing protein At2g30600%2C transcript variant X2	BTB	--	--			PRP38	1
109005214	LOC109005214	NW_017389255.1	BTB/POZ domain-containing protein NPY1	BTB	--	--			PSS	1
108996331	LOC108996331	NW_017443591.1	BTB/POZ domain-containing protein NPY2-like%2C transcript variant X6	BTB	--	--			PTH2	1
108983155	LOC108983155	NW_017441896.1	uncharacterized LOC108983155	BTB	--	--			PTPA	2
109012435	LOC109012435	NW_017389843.1	BTB/POZ and TAZ domain-containing protein 1-like	BTB	--	--			PWWP	2
108981141	LOC108981141	NW_017440410.1	BTB/POZ domain-containing protein At1g21780-like	BTB	jre04121	Ubiquitin system			PX	1
108988395	LOC108988395	NW_017443026.1	regulatory protein NPR5%2C transcript variant X3	BTB	jre04075||jre04121	Plant hormone signal transduction||Ubiquitin system			Pyr_redox_2	9
109009438	LOC109009438	NW_017388855.1	BTB/POZ domain and ankyrin repeat-containing protein NPR1	BTB	jre04075||jre04121	Plant hormone signal transduction||Ubiquitin system			Pyridox_oxidase	1
108985744	LOC108985744	NW_017388887.1	BTB/POZ domain-containing protein At1g55760-like	BTB	jre04121	Ubiquitin system			Pyrophosphatase	2
108996538	LOC108996538	NW_017443593.1	BTB/POZ domain-containing protein At1g30440%2C transcript variant X1	BTB	--	--			Rad21_Rec8_N	1
108981744	LOC108981744	NW_017440749.1	transcription factor TGA2.2	bZIP_1	jre04075||jre03000	Plant hormone signal transduction||Transcription factors			Radical_SAM	2
109005132	LOC109005132	NW_017389250.1	transcription factor TGA6-like%2C transcript variant X5	bZIP_1	jre04075||jre03000	Plant hormone signal transduction||Transcription factors			Ras	20
109007259	LOC109007259	NW_017389407.1	ABSCISIC ACID-INSENSITIVE 5-like protein 2	bZIP_1	--	--			Response_reg	7
108991368	LOC108991368	NW_017443495.1	probable transcription factor PosF21%2C transcript variant X1	bZIP_1	--	--			Retrotrans_gag	4
108983832	LOC108983832	NW_017442201.1	uncharacterized LOC108983832	bZIP_1	--	--			Rhodanese	4
108998199	LOC108998199	NW_017443616.1	light-inducible protein CPRF2-like%2C transcript variant X3	bZIP_1	--	--			RhoGAP	1
109009422	LOC109009422	NW_017389591.1	basic leucine zipper 25	bZIP_1	--	--			Rhomboid	2
109003262	LOC109003262	NW_017389073.1	bZIP transcription factor 44-like	bZIP_1	--	--			Rib_5-P_isom_A	1
108982947	LOC108982947	NW_017441813.1	ABSCISIC ACID-INSENSITIVE 5-like protein 6%2C transcript variant X2	bZIP_1	jre04075||jre03000	Plant hormone signal transduction||Transcription factors			Ribonuc_L-PSP	1
109013359	LOC109013359	NW_017389898.1	transcription factor TGA2.2-like	bZIP_1	jre04075||jre03000	Plant hormone signal transduction||Transcription factors			Ribonuclease_3	3
109008121	LOC109008121	NW_017389463.1	bZIP transcription factor 17	bZIP_1	--	--			Ribonuclease_T2	1
109003548	LOC109003548	NW_017389113.1	basic leucine zipper 43-like	bZIP_1	--	--			Ribosomal_L2_C	1
109019758	LOC109019758	NW_017436807.1	bZIP transcription factor 17-like	bZIP_1	--	--			Ribosomal_S14	1
109012303	LOC109012303	NW_017389834.1	transcription factor TGA2-like%2C transcript variant X1	bZIP_1	jre04075||jre03000	Plant hormone signal transduction||Transcription factors			RimM	1
108984981	LOC108984981	NW_017442592.1	diacylglycerol kinase 2%2C transcript variant X1	C1_1	jre00561||jre00564||jre04070	Glycerolipid metabolism||Glycerophospholipid metabolism||Phosphatidylinositol signaling system			RNA_pol_L	1
108996379	LOC108996379	NW_017443591.1	leucine-rich repeat extensin-like protein 5	C2	--	--			RNA_pol_Rpb2_6	2
109006080	LOC109006080	NW_017388850.1	tricalbin-3%2C transcript variant X1	C2	--	--			RNA_pol_Rpc34	1
108995977	LOC108995977	NW_017388901.1	C2 domain-containing protein At1g53590-like	C2	--	--			RNase_PH	3
108994379	LOC108994379	NW_017443565.1	C2 domain-containing protein At1g53590-like%2C transcript variant X2	C2	--	--			RPE65	1
109003058	LOC109003058	NW_017389062.1	uncharacterized LOC109003058	C2	--	--			RRM_1	54
109001844	LOC109001844	NW_017388969.1	protein SRC2-like%2C transcript variant X2	C2	--	--			rve	1
108983891	LOC108983891	NW_017442222.1	synaptotagmin-5-like	C2	--	--			RVT_1	3
109006593	LOC109006593	NW_017389360.1	synaptotagmin-1-like	C2	--	--			RVT_2	3
109022175	LOC109022175	NW_017438693.1	phospholipase D beta 2-like	C2	jre00564||jre00565||jre04144||jre04131	Glycerophospholipid metabolism||Ether lipid metabolism||Endocytosis||Membrane trafficking			S1	1
108981748	LOC108981748	NW_017440749.1	FT-interacting protein 1	C2	--	--			Saccharop_dh	1
108983226	LOC108983226	NW_017441941.1	probable CCR4-associated factor 1 homolog 11	CAF1	jre03018||jre03019	RNA degradation||Messenger RNA biogenesis			SAM_1	1
109018855	LOC109018855	NW_017436238.1	probable CCR4-associated factor 1 homolog 7	CAF1	jre03018||jre03019	RNA degradation||Messenger RNA biogenesis			SBDS	1
108988919	LOC108988919	NW_017443120.1	methylcrotonoyl-CoA carboxylase beta chain%2C mitochondrial%2C transcript variant X1	Carboxyl_trans	jre00280	Valine, leucine and isoleucine degradation			SBP	2
109010742	LOC109010742	NW_017389711.1	protein CASP	CASP_C	jre03000	Transcription factors			Sec1	1
108980717	LOC108980717	NW_017440118.1	calcium-transporting ATPase 8%2C plasma membrane-type-like%2C transcript variant X1	Cation_ATPase_C	--	--			Sec63	1
108980137	LOC108980137	NW_017439631.1	calcium-transporting ATPase 8%2C plasma membrane-type-like	Cation_ATPase_C	jre99980	Enzymes with EC numbers			Serpin	1
108982863	LOC108982863	NW_017441761.1	nuclear transcription factor Y subunit A-10-like%2C transcript variant X1	CBFB_NFYA	jre03000	Transcription factors			SET	6
108998712	LOC108998712	NW_017443622.1	nuclear transcription factor Y subunit A-1%2C transcript variant X3	CBFB_NFYA	--	--			SGT1	1
109019615	LOC109019615	NW_017436745.1	nuclear transcription factor Y subunit A-1-like%2C transcript variant X4	CBFB_NFYA	jre03000	Transcription factors			SHMT	4
109002002	LOC109002002	NW_017388973.1	nuclear transcription factor Y subunit A-3-like%2C transcript variant X1	CBFB_NFYA	jre03000	Transcription factors			Sigma70_r4	3
109009736	LOC109009736	NW_017389603.1	sucrose nonfermenting 4-like protein	CBS	--	--			SKI	3
108996730	LOC108996730	NW_017388807.1	CBS domain-containing protein CBSCBSPB5-like%2C transcript variant X2	CBS	--	--			Skp1	2
108996282	LOC108996282	NW_017443591.1	CBS domain-containing protein CBSCBSPB3-like%2C transcript variant X1	CBS	--	--			Smr	1
108994435	LOC108994435	NW_017443565.1	CBS domain-containing protein CBSCBSPB5-like%2C transcript variant X3	CBS	--	--			SNARE	5
109008081	LOC109008081	NW_017389459.1	sucrose nonfermenting 4-like protein%2C transcript variant X2	CBS	--	--			SNF2_N	1
108995049	LOC108995049	NW_017443574.1	sucrose nonfermenting 4-like protein%2C transcript variant X2	CBS	--	--			SpoU_methylase	1
109010156	LOC109010156	NW_017389653.1	zinc finger protein CONSTANS-LIKE 12-like%2C transcript variant X2	CCT	--	--			SPRY	4
109004589	LOC109004589	NW_017389212.1	uncharacterized LOC109004589	CCT	--	--			SPX	2
108992144	LOC108992144	NW_017443525.1	zinc finger protein CONSTANS-LIKE 13-like%2C transcript variant X2	CCT	--	--			SRF-TF	3
108995730	LOC108995730	NW_017443584.1	GATA transcription factor 24-like%2C transcript variant X1	CCT	--	--			SSXT	1
108997344	LOC108997344	NW_017443603.1	zinc finger protein CONSTANS-LIKE 2-like	CCT	--	--			START	6
109021175	LOC109021175	NW_017437835.1	GATA transcription factor 25%2C transcript variant X1	CCT	--	--			Str_synth	2
109013207	LOC109013207	NW_017389889.1	putative zinc finger protein CONSTANS-LIKE 11	CCT	--	--			Sua5_yciO_yrdC	1
108995729	LOC108995729	NW_017443584.1	GATA transcription factor 19-like%2C transcript variant X1	CCT	--	--			Sugar_tr	11
108988673	LOC108988673	NW_017443080.1	GATA transcription factor 25-like	CCT	--	--			SUI1	1
108999991	LOC108999991	NW_017463497.1	zinc finger protein CONSTANS-LIKE 2-like	CCT	--	--			Sulfate_transp	1
109012501	LOC109012501	NW_017389844.1	zinc finger protein CONSTANS-LIKE 9%2C transcript variant X3	CCT	--	--			SWIM	1
109003004	LOC109003004	NW_017389061.1	CDP-diacylglycerol--glycerol-3-phosphate 3-phosphatidyltransferase 2-like%2C transcript variant X1	CDP-OH_P_transf	jre00564	Glycerophospholipid metabolism			SWIRM	2
109006694	LOC109006694	NW_017389360.1	CDP-diacylglycerol--inositol 3-phosphatidyltransferase 1-like%2C transcript variant X2	CDP-OH_P_transf	jre00562||jre00564||jre04070	Inositol phosphate metabolism||Glycerophospholipid metabolism||Phosphatidylinositol signaling system			TB2_DP1_HVA22	4
108993443	LOC108993443	NW_017443546.1	CDP-diacylglycerol--inositol 3-phosphatidyltransferase 1-like%2C transcript variant X1	CDP-OH_P_transf	jre00562||jre00564||jre04070	Inositol phosphate metabolism||Glycerophospholipid metabolism||Phosphatidylinositol signaling system			TBC	8
109007403	LOC109007403	NW_017389422.1	neutral ceramidase-like	Ceramidase_alk	--	--			TCP	6
109004194	LOC109004194	NW_017389185.1	neutral ceramidase-like	Ceramidase_alk	jre00600	Sphingolipid metabolism			Tetraspannin	3
novel.727	-	NW_017417106.1	PF04734:Neutral/alkaline non-lysosomal ceramidase, N-terminal	Ceramidase_alk	jre00600	Sphingolipid metabolism			TFIIB_Zn_Ribbon	1
108994781	LOC108994781	NW_017443571.1	calmodulin-binding transcription activator 6%2C transcript variant X9	CG-1	--	--			TFR_dimer	1
109010611	LOC109010611	NW_017389691.1	calmodulin-binding transcription activator 3	CG-1	--	--			Thaumatin	4
109001161	LOC109001161	NW_017388955.1	calmodulin-binding transcription activator 3-like%2C transcript variant X1	CG-1	jre03000	Transcription factors			Thiolase_N	1
109004708	LOC109004708	NW_017389220.1	fimbrin-5-like	CH	--	--			ThiS	1
108984777	LOC108984777	NW_017388887.1	fimbrin-1%2C transcript variant X2	CH	jre04812||jre04147	Cytoskeleton proteins||Exosome			TIR	2
109001281	LOC109001281	NW_017388959.1	chalcone synthase-like	Chal_sti_synt_N	jre00941||jre04712||jre01008	Flavonoid biosynthesis||Circadian rhythm - plant||Polyketide biosynthesis proteins			TMS_TDE	2
108988452	LOC108988452	NW_017443030.1	chalcone synthase 1	Chal_sti_synt_N	jre00941||jre04712||jre01008	Flavonoid biosynthesis||Circadian rhythm - plant||Polyketide biosynthesis proteins			Topoisom_bac	2
109006566	LOC109006566	NW_017389360.1	type III polyketide synthase B	Chal_sti_synt_N	--	--			TPR_1	4
109011383	LOC109011383	NW_017389762.1	probable choline kinase 1%2C transcript variant X3	Choline_kinase	jre00564	Glycerophospholipid metabolism			tRNA-synt_1e	3
109006253	LOC109006253	NW_017389344.1	probable ethanolamine kinase	Choline_kinase	jre00564	Glycerophospholipid metabolism			tRNA-synt_2b	1
108996640	LOC108996640	NW_017443595.1	citrate synthase%2C glyoxysomal-like%2C transcript variant X1	Citrate_synt	jre00020||jre00630	Citrate cycle (TCA cycle)||Glyoxylate and dicarboxylate metabolism			TTL	1
109020222	LOC109020222	NW_017388868.1	citrate synthase%2C mitochondrial%2C transcript variant X4	Citrate_synt	jre00020||jre00630	Citrate cycle (TCA cycle)||Glyoxylate and dicarboxylate metabolism			Tub	2
109020139	LOC109020139	NW_017437043.1	ATP-citrate synthase beta chain protein 2%2C transcript variant X1	Citrate_synt	jre00020||jre04147	Citrate cycle (TCA cycle)||Exosome			Tubulin	6
109003075	LOC109003075	NW_017388828.1	chaperone protein ClpC%2C chloroplastic	Clp_N	jre03110	Chaperones and folding catalysts			UBA	2
108991536	LOC108991536	NW_017443509.1	chaperone protein ClpB3%2C chloroplastic-like	Clp_N	jre03110	Chaperones and folding catalysts			UbiA	1
109010968	LOC109010968	NW_017388856.1	ATP-dependent Clp protease ATP-binding subunit CLPT2%2C chloroplastic	Clp_N	--	--			ubiquitin	5
108995725	LOC108995725	NW_017443584.1	beta-ureidopropionase-like	CN_hydrolase	--	--			U-box	11
108998948	LOC108998948	NW_017443625.1	N-carbamoylputrescine amidase-like%2C transcript variant X1	CN_hydrolase	jre00330	Arginine and proline metabolism			UBX	2
109012218	LOC109012218	NW_017389828.1	succinate--CoA ligase [ADP-forming] subunit alpha-1%2C mitochondrial	CoA_binding	jre00020||jre00640	Citrate cycle (TCA cycle)||Propanoate metabolism			UCH	4
109009759	LOC109009759	NW_017389604.1	coatomer subunit beta'-2-like%2C transcript variant X1	Coatomer_WDAD	jre04131||jre04147	Membrane trafficking||Exosome			UDPGT	26
109006591	LOC109006591	NW_017389360.1	actin-depolymerizing factor 5-like	Cofilin_ADF	jre04131||jre04812||jre04147	Membrane trafficking||Cytoskeleton proteins||Exosome			UQ_con	13
108995993	LOC108995993	NW_017443590.1	actin-depolymerizing factor-like	Cofilin_ADF	jre04131||jre04812||jre04147	Membrane trafficking||Cytoskeleton proteins||Exosome			Usp	5
109007141	LOC109007141	NW_017389393.1	biotin carboxylase 1%2C chloroplastic%2C transcript variant X6	CPSase_L_D2	jre00620||jre00640||jre00061	Pyruvate metabolism||Propanoate metabolism||Fatty acid biosynthesis			Voltage_CLC	1
108991351	LOC108991351	NW_017443495.1	phosphatidylinositol/phosphatidylcholine transfer protein SFH8-like%2C transcript variant X4	CRAL_TRIO_N	--	--			VPS9	1
109003265	LOC109003265	NW_017389073.1	phosphatidylinositol/phosphatidylcholine transfer protein SFH8-like%2C transcript variant X1	CRAL_TRIO_N	--	--			VWA	1
109003623	LOC109003623	NW_017389122.1	phosphatidylinositol/phosphatidylcholine transfer protein SFH2-like%2C transcript variant X1	CRAL_TRIO_N	--	--			WD40	32
108994727	LOC108994727	NW_017388898.1	phosphatidylinositol/phosphatidylcholine transfer protein SFH9-like%2C transcript variant X2	CRAL_TRIO_N	--	--			WRKY	12
108986967	LOC108986967	NW_017442862.1	phosphatidylinositol/phosphatidylcholine transfer protein SFH8-like%2C transcript variant X1	CRAL_TRIO_N	--	--			WW	2
108984856	LOC108984856	NW_017442561.1	patellin-1-like	CRAL_TRIO_N	--	--			XPG_I	1
109000981	LOC109000981	NW_017388951.1	patellin-3	CRAL_TRIO_N	--	--			YL1	1
108983432	LOC108983432	NW_017442016.1	phosphatidylinositol/phosphatidylcholine transfer protein SFH8-like%2C transcript variant X1	CRAL_TRIO_N	--	--			YL1_C	1
108993418	LOC108993418	NW_017443546.1	glycine-rich protein 2-like	CSD	--	--			YTH	5
108997722	LOC108997722	NW_017443606.1	cold shock protein 2	CSD	jre03000	Transcription factors			zf-A20	2
108988816	LOC108988816	NW_017443111.1	CTP synthase-like%2C transcript variant X2	CTP_synth_N	jre00240	Pyrimidine metabolism			zf-B_box	7
108998563	LOC108998563	NW_017443621.1	choline-phosphate cytidylyltransferase 2-like	CTP_transf_2	jre00564||jre00440	Glycerophospholipid metabolism||Phosphonate and phosphinate metabolism			zf-CCCH	8
109002517	LOC109002517	NW_017389012.1	choline-phosphate cytidylyltransferase 2-like%2C transcript variant X1	CTP_transf_2	jre00564||jre00440	Glycerophospholipid metabolism||Phosphonate and phosphinate metabolism			zf-CCHC	2
108994502	LOC108994502	NW_017388898.1	nicotinamide/nicotinic acid mononucleotide adenylyltransferase%2C transcript variant X2	CTP_transf_2	jre00760	Nicotinate and nicotinamide metabolism			zf-CHY	1
108991272	LOC108991272	NW_017443485.1	phosphopantetheine adenylyltransferase	CTP_transf_2	jre00770	Pantothenate and CoA biosynthesis			zf-CW	1
109010049	LOC109010049	NW_017389641.1	blue copper protein-like	Cu_bind_like	--	--			zf-Dof	6
109013918	LOC109013918	NW_017389949.1	uncharacterized LOC109013918	CUE	--	--			zf-GRF	3
108999021	LOC108999021	NW_017443627.1	uncharacterized LOC108999021%2C transcript variant X2	CUE	--	--			ZF-HD_dimer	3
109013931	LOC109013931	NW_017389949.1	uncharacterized LOC109013931%2C transcript variant X3	CUE	--	--			zf-MYND	3
108991204	LOC108991204	NW_017443478.1	cyanate hydratase	Cyanate_lyase	jre00910	Nitrogen metabolism			zf-RanBP	3
108991957	LOC108991957	NW_017443521.1	putative cyclin-D6-1	Cyclin_C	jre99995	Signaling proteins			zf-TAZ	3
109012635	LOC109012635	NW_017389857.1	cytochrome b561 and DOMON domain-containing protein At5g47530-like	Cytochrom_B561	--	--			Zim	1
109013849	LOC109013849	NW_017389943.1	glycerol-3-phosphate dehydrogenase SDP6%2C mitochondrial%2C transcript variant X2	DAO	jre00564	Glycerophospholipid metabolism
109009119	LOC109009119	NW_017389563.1	putative oxidoreductase TDA3	DAO	--	--
109008610	LOC109008610	NW_017389513.1	dihydrodipicolinate reductase-like protein CRR1%2C chloroplastic	DapB_N	--	--
109012763	LOC109012763	NW_017389858.1	DDT domain-containing protein DDB_G0282237-like%2C transcript variant X4	DDT	--	--
108998595	LOC108998595	NW_017443621.1	DEAD-box ATP-dependent RNA helicase 7-like	DEAD	jre03009||jre03036	Ribosome biogenesis||Chromosome and associated proteins
109004145	LOC109004145	NW_017389179.1	DEAD-box ATP-dependent RNA helicase 10-like%2C transcript variant X2	DEAD	jre03009	Ribosome biogenesis
108996461	LOC108996461	NW_017443592.1	DEAD-box ATP-dependent RNA helicase 31-like%2C transcript variant X1	DEAD	--	--
108992143	LOC108992143	NW_017443525.1	DEAD-box ATP-dependent RNA helicase 24%2C transcript variant X2	DEAD	jre03040||jre03041	Spliceosome||Spliceosome
109008320	LOC109008320	NW_017389482.1	DEAD-box ATP-dependent RNA helicase 5	DEAD	jre03009	Ribosome biogenesis
109013127	LOC109013127	NW_017389877.1	DEAD-box ATP-dependent RNA helicase 56-like	DEAD	jre03040||jre03013||jre03015||jre03019||jre03041	Spliceosome||Nucleocytoplasmic transport||mRNA surveillance pathway||Messenger RNA biogenesis||Spliceosome
108993658	LOC108993658	NW_017388898.1	DEAD-box ATP-dependent RNA helicase 32	DEAD	jre03009	Ribosome biogenesis
108995711	LOC108995711	NW_017443584.1	eukaryotic initiation factor 4A-3-like	DEAD	jre03040||jre03013||jre03015||jre03019||jre03041||jre03009||jre03012	Spliceosome||Nucleocytoplasmic transport||mRNA surveillance pathway||Messenger RNA biogenesis||Spliceosome||Ribosome biogenesis||Translation factors
108997083	LOC108997083	NW_017443600.1	ATP-dependent RNA helicase-like protein DB10	DEAD	jre03040||jre03041||jre03009	Spliceosome||Spliceosome||Ribosome biogenesis
109010429	LOC109010429	NW_017389673.1	DEAD-box ATP-dependent RNA helicase 13%2C transcript variant X3	DEAD	jre03009	Ribosome biogenesis
109022320	LOC109022320	NW_017438774.1	DEAD-box ATP-dependent RNA helicase 16	DEAD	jre03009	Ribosome biogenesis
108984990	LOC108984990	NW_017442594.1	eukaryotic initiation factor 4A-3	DEAD	jre03040||jre03013||jre03015||jre03019||jre03041||jre03009||jre03012	Spliceosome||Nucleocytoplasmic transport||mRNA surveillance pathway||Messenger RNA biogenesis||Spliceosome||Ribosome biogenesis||Translation factors
108981165	LOC108981165	NW_017440424.1	DEAD-box ATP-dependent RNA helicase 39-like	DEAD	--	--
109003363	LOC109003363	NW_017389091.1	mediator of RNA polymerase II transcription subunit 34%2C transcript variant X1	DEAD	jre03400	DNA repair and recombination proteins
109008471	LOC109008471	NW_017389497.1	DEAD-box ATP-dependent RNA helicase 38	DEAD	jre03013||jre03015||jre03019	Nucleocytoplasmic transport||mRNA surveillance pathway||Messenger RNA biogenesis
108992202	LOC108992202	NW_017443527.1	DEAD-box ATP-dependent RNA helicase 56	DEAD	--	--
108981456	LOC108981456	NW_017440548.1	DEAD-box ATP-dependent RNA helicase 20%2C transcript variant X1	DEAD	jre03040||jre03041||jre03009	Spliceosome||Spliceosome||Ribosome biogenesis
109013837	LOC109013837	NW_017389939.1	DEAD-box ATP-dependent RNA helicase 28-like%2C transcript variant X2	DEAD	jre03041||jre03009	Spliceosome||Ribosome biogenesis
109011763	LOC109011763	NW_017389791.1	DEAD-box ATP-dependent RNA helicase 17-like%2C transcript variant X2	DEAD	--	--
108988915	LOC108988915	NW_017443120.1	DEAD-box ATP-dependent RNA helicase 7-like	DEAD	jre03009||jre03036	Ribosome biogenesis||Chromosome and associated proteins
109011920	LOC109011920	NW_017389802.1	DEAD-box ATP-dependent RNA helicase 37-like%2C transcript variant X1	DEAD	jre03019||jre03041||jre03036	Messenger RNA biogenesis||Spliceosome||Chromosome and associated proteins
108992842	LOC108992842	NW_017443540.1	DEAD-box ATP-dependent RNA helicase 14%2C transcript variant X2	DEAD	jre03040||jre03041||jre03009	Spliceosome||Spliceosome||Ribosome biogenesis
109013901	LOC109013901	NW_017389949.1	DEAD-box ATP-dependent RNA helicase 56-like	DEAD	--	--
109006707	LOC109006707	NW_017389360.1	DEAD-box ATP-dependent RNA helicase 21	DEAD	jre03040||jre03041	Spliceosome||Spliceosome
108984420	LOC108984420	NW_017442404.1	probable DEAD-box ATP-dependent RNA helicase 48	DEAD	--	--
109007357	LOC109007357	NW_017389418.1	bifunctional riboflavin biosynthesis protein RIBA 1%2C chloroplastic-like	DHBP_synthase	jre00740||jre00790	Riboflavin metabolism||Folate biosynthesis
108988520	LOC108988520	NW_017443031.1	dihydroorotate dehydrogenase (quinone)%2C mitochondrial%2C transcript variant X2	DHO_dh	jre00240	Pyrimidine metabolism
109013350	LOC109013350	NW_017389897.1	DNA gyrase subunit B%2C chloroplastic/mitochondrial-like	DNA_gyraseB	--	--
109001811	LOC109001811	NW_017388967.1	DNA (cytosine-5)-methyltransferase%2C transcript variant X2	DNA_methylase	jre03016	Transfer RNA biogenesis
108994190	LOC108994190	NW_017443562.1	DNAJ protein JJJ1 homolog	DnaJ	jre03009||jre03110	Ribosome biogenesis||Chaperones and folding catalysts
108997644	LOC108997644	NW_017443606.1	chaperone protein dnaJ 11%2C chloroplastic	DnaJ	--	--
108982691	LOC108982691	NW_017441653.1	chaperone protein dnaJ 20%2C chloroplastic-like%2C transcript variant X2	DnaJ	--	--
109011663	LOC109011663	NW_017388856.1	chaperone protein dnaJ 13	DnaJ	jre03110	Chaperones and folding catalysts
108993305	LOC108993305	NW_017443546.1	chaperone protein dnaJ 11%2C chloroplastic-like	DnaJ	--	--
109008907	LOC109008907	NW_017389545.1	uncharacterized LOC109008907	DnaJ	--	--
109020867	LOC109020867	NW_017437605.1	chaperone protein dnaJ 49-like%2C transcript variant X3	DnaJ	jre04141||jre03110	Protein processing in endoplasmic reticulum||Chaperones and folding catalysts
109001143	LOC109001143	NW_017388955.1	uncharacterized LOC109001143	DnaJ	--	--
109010987	LOC109010987	NW_017389727.1	chaperone protein dnaJ 8%2C chloroplastic-like	DnaJ	--	--
109006325	LOC109006325	NW_017389344.1	NAD(P)H-quinone oxidoreductase subunit T%2C chloroplastic	DnaJ	jre99980	Enzymes with EC numbers
109019013	LOC109019013	NW_017436304.1	chaperone protein dnaJ 72	DnaJ	--	--
108994797	LOC108994797	NW_017443571.1	uncharacterized LOC108994797%2C transcript variant X2	DnaJ	--	--
108997776	LOC108997776	NW_017443608.1	J domain-containing protein spf31-like	DnaJ	jre03041||jre03110	Spliceosome||Chaperones and folding catalysts
109020865	LOC109020865	NW_017437605.1	chaperone protein dnaJ 49-like%2C transcript variant X1	DnaJ	--	--
109020380	LOC109020380	NW_017437238.1	chaperone protein dnaJ 50	DnaJ	jre03110	Chaperones and folding catalysts
109019299	LOC109019299	NW_017388864.1	chaperone protein DnaJ	DnaJ	--	--
108996090	LOC108996090	NW_017388901.1	uncharacterized LOC108996090	DnaJ	jre03110	Chaperones and folding catalysts
109010419	LOC109010419	NW_017389672.1	uncharacterized LOC109010419	DnaJ	--	--
109001640	LOC109001640	NW_017388965.1	chaperone protein dnaJ A6%2C chloroplastic-like%2C transcript variant X1	DnaJ_C	jre03110||jre03029	Chaperones and folding catalysts||Mitochondrial biogenesis
108999256	LOC108999256	NW_017443629.1	dnaJ homolog subfamily B member 1	DnaJ_C	jre03110	Chaperones and folding catalysts
108995183	LOC108995183	NW_017443575.1	dnaJ homolog subfamily B member 13-like	DnaJ_C	jre03110	Chaperones and folding catalysts
108991648	LOC108991648	NW_017443516.1	-	DnaJ_C	jre03110	Chaperones and folding catalysts
108988199	LOC108988199	NW_017443009.1	uncharacterized protein YwbO-like%2C transcript variant X1	DSBA	--	--
109013354	LOC109013354	NW_017389897.1	dual specificity protein phosphatase 12-like%2C transcript variant X1	DSPc	jre01009||jre03009	Protein phosphatases and associated proteins||Ribosome biogenesis
108994353	LOC108994353	NW_017443565.1	putative dual specificity protein phosphatase DSP8	DSPc	--	--
109004633	LOC109004633	NW_017389217.1	DTW domain-containing protein 2	DTW	jre99980	Enzymes with EC numbers
108987674	LOC108987674	NW_017442972.1	E3 ubiquitin-protein ligase RNF170-like%2C transcript variant X1	DUF1232	--	--
108980203	LOC108980203	NW_017439665.1	vacuolar iron transporter 1-like	DUF125	--	--
108983234	LOC108983234	NW_017441945.1	probable pyruvate%2C phosphate dikinase regulatory protein%2C chloroplastic	DUF299	jre99980	Enzymes with EC numbers
108992250	LOC108992250	NW_017443527.1	uncharacterized vacuolar membrane protein YML018C	DUF6	jre02000	Transporters
109005207	LOC109005207	NW_017389255.1	uncharacterized transporter C405.03c-like	DUF6	jre02000	Transporters
108996587	LOC108996587	NW_017443594.1	WAT1-related protein At5g64700-like	DUF6	--	--
108989325	LOC108989325	NW_017388893.1	WAT1-related protein At5g07050-like	DUF6	--	--
109003479	LOC109003479	NW_017389105.1	WAT1-related protein At1g25270-like	DUF6	--	--
109000838	LOC109000838	NW_017388808.1	-	DUF602	--	--
108996360	LOC108996360	NW_017443591.1	callose synthase 5	DUF605	jre01003	Glycosyltransferases
108994487	LOC108994487	NW_017443566.1	callose synthase 3-like	DUF605	--	--
109001692	LOC109001692	NW_017388965.1	callose synthase 3-like%2C transcript variant X1	DUF605	jre01003	Glycosyltransferases
109012789	LOC109012789	NW_017389859.1	uncharacterized LOC109012789%2C transcript variant X1	DUF659	--	--
109007904	LOC109007904	NW_017389449.1	probable magnesium transporter NIPA9	DUF803	--	--
108990434	LOC108990434	NW_017443285.1	probable magnesium transporter NIPA6	DUF803	jre02000	Transporters
108994649	LOC108994649	NW_017443569.1	probable magnesium transporter NIPA6%2C transcript variant X1	DUF803	jre02000	Transporters
108982650	LOC108982650	NW_017441630.1	probable magnesium transporter NIPA2	DUF803	jre02000	Transporters
108997471	LOC108997471	NW_017443603.1	transport and Golgi organization 2 homolog	DUF833	--	--
108997453	LOC108997453	NW_017443603.1	uncharacterized protein At2g17340-like%2C transcript variant X1	DUF89	jre99980	Enzymes with EC numbers
109009106	LOC109009106	NW_017389563.1	tRNA-dihydrouridine(16/17) synthase [NAD(P)(+)]-like%2C transcript variant X2	Dus	jre03016	Transfer RNA biogenesis
109021839	LOC109021839	NW_017438452.1	calcium-transporting ATPase 10%2C plasma membrane-type-like%2C transcript variant X5	E1-E2_ATPase	--	--
109018611	LOC109018611	NW_017434868.1	calcium-transporting ATPase 8%2C plasma membrane-type-like	E1-E2_ATPase	--	--
109003249	LOC109003249	NW_017389072.1	copper-transporting ATPase PAA1%2C chloroplastic%2C transcript variant X2	E1-E2_ATPase	--	--
108998719	LOC108998719	NW_017443622.1	probable copper-transporting ATPase HMA5%2C transcript variant X3	E1-E2_ATPase	jre04016	MAPK signaling pathway - plant
109008616	LOC109008616	NW_017389514.1	ATPase 9%2C plasma membrane-type	E1-E2_ATPase	jre00190	Oxidative phosphorylation
108990001	LOC108990001	NW_017443274.1	phospholipid-transporting ATPase 1-like%2C transcript variant X3	E1-E2_ATPase	jre03009	Ribosome biogenesis
109002787	LOC109002787	NW_017389031.1	plasma membrane ATPase 4	E1-E2_ATPase	jre00190	Oxidative phosphorylation
109019139	LOC109019139	NW_017436405.1	putative inactive cadmium/zinc-transporting ATPase HMA3%2C transcript variant X3	E1-E2_ATPase	--	--
109004336	LOC109004336	NW_017389200.1	putative phospholipid-transporting ATPase 9	E1-E2_ATPase	jre99980	Enzymes with EC numbers
109011576	LOC109011576	NW_017389775.1	transcription factor E2FB	E2F_TDP	jre03000	Transcription factors
108992853	LOC108992853	NW_017443540.1	E2F transcription factor-like E2FF%2C transcript variant X2	E2F_TDP	--	--
109018675	LOC109018675	NW_017436160.1	transcription factor-like protein DPA%2C transcript variant X1	E2F_TDP	jre03000	Transcription factors
109018467	LOC109018467	NW_017432727.1	delta(3%2C5)-Delta(2%2C4)-dienoyl-CoA isomerase%2C peroxisomal-like	ECH	--	--
109017000	LOC109017000	NW_017410965.1	enoyl-CoA delta isomerase 1%2C peroxisomal-like	ECH	--	--
108988263	LOC108988263	NW_017443011.1	probable calcium-binding protein CML48%2C transcript variant X2	efhand	jre04626	Plant-pathogen interaction
109012266	LOC109012266	NW_017389832.1	calcineurin B-like protein 1	efhand	--	--
109012792	LOC109012792	NW_017389859.1	ETHYLENE INSENSITIVE 3-like 1 protein%2C transcript variant X1	EIN3	jre04016||jre04075||jre03000	MAPK signaling pathway - plant||Plant hormone signal transduction||Transcription factors
108983316	LOC108983316	NW_017441981.1	ETHYLENE INSENSITIVE 3-like 3 protein%2C transcript variant X1	EIN3	jre04016||jre04075||jre03000	MAPK signaling pathway - plant||Plant hormone signal transduction||Transcription factors
109002098	LOC109002098	NW_017388977.1	ETHYLENE INSENSITIVE 3-like 3 protein%2C transcript variant X2	EIN3	jre04016||jre04075||jre03000	MAPK signaling pathway - plant||Plant hormone signal transduction||Transcription factors
109005599	LOC109005599	NW_017389300.1	cinnamoyl-CoA reductase 1-like	Epimerase	--	--
108980828	LOC108980828	NW_017440186.1	putative ER lumen protein-retaining receptor C28H8.4	ER_lumen_recept	jre04131	Membrane trafficking
109011118	LOC109011118	NW_017389739.1	ER lumen protein-retaining receptor	ER_lumen_recept	jre04131	Membrane trafficking
108986989	LOC108986989	NW_017442862.1	putative ER lumen protein-retaining receptor C28H8.4	ER_lumen_recept	--	--
109000497	LOC109000497	NW_017388926.1	charged multivesicular body protein 7%2C transcript variant X1	ESCRT-III	jre04144||jre04131||jre04147	Endocytosis||Membrane trafficking||Exosome
108995843	LOC108995843	NW_017443587.1	vacuolar protein sorting-associated protein 2 homolog 1	ESCRT-III	jre04144||jre04131||jre04147	Endocytosis||Membrane trafficking||Exosome
109008800	LOC109008800	NW_017388854.1	vacuolar protein sorting-associated protein 2 homolog 1-like	ESCRT-III	jre04144||jre04131||jre04147	Endocytosis||Membrane trafficking||Exosome
109008036	LOC109008036	NW_017388853.1	sulfhydryl oxidase 2-like%2C transcript variant X1	Evr1_Alr	jre99980	Enzymes with EC numbers
108988410	LOC108988410	NW_017443026.1	DNA-(apurinic or apyrimidinic site) lyase%2C chloroplastic%2C transcript variant X2	Exo_endo_phos	jre03410||jre03400	Base excision repair||DNA repair and recombination proteins
109005912	LOC109005912	NW_017388745.1	uncharacterized calcium-binding protein At1g02270-like%2C transcript variant X3	Exo_endo_phos	--	--
109020385	LOC109020385	NW_017437241.1	exodeoxyribonuclease-like	Exo_endo_phos	--	--
109020032	LOC109020032	NW_017436983.1	type I inositol polyphosphate 5-phosphatase 12-like%2C transcript variant X1	Exo_endo_phos	--	--
108987561	LOC108987561	NW_017442936.1	exocyst complex component EXO70A1-like	Exo70	jre04131||jre03036	Membrane trafficking||Chromosome and associated proteins
108996940	LOC108996940	NW_017443599.1	exocyst complex component EXO70B1-like	Exo70	--	--
109009562	LOC109009562	NW_017389591.1	exocyst complex component EXO70A1-like	Exo70	jre04131||jre03036	Membrane trafficking||Chromosome and associated proteins
108994196	LOC108994196	NW_017443562.1	exocyst complex component EXO70B1%2C transcript variant X3	Exo70	jre04131||jre03036	Membrane trafficking||Chromosome and associated proteins
109008069	LOC109008069	NW_017388751.1	exocyst complex component EXO70A1-like	Exo70	jre04131||jre03036	Membrane trafficking||Chromosome and associated proteins
108992580	LOC108992580	NW_017388898.1	RNA exonuclease 4%2C transcript variant X1	Exonuc_X-T	jre03009	Ribosome biogenesis
109011311	LOC109011311	NW_017389755.1	exonuclease DPD1%2C chloroplastic/mitochondrial%2C transcript variant X1	Exonuc_X-T	--	--
108989198	LOC108989198	NW_017388893.1	3'-5' exoribonuclease 1-like	Exonuc_X-T	jre03019||jre03036	Messenger RNA biogenesis||Chromosome and associated proteins
108997470	LOC108997470	NW_017388905.1	protein NEN1-like	Exonuc_X-T	--	--
108996262	LOC108996262	NW_017388902.1	fumarylacetoacetase	FAA_hydrolase	--	--
108993352	LOC108993352	NW_017443546.1	FAD-dependent urate hydroxylase-like	FAD_binding_3	--	--
109016891	LOC109016891	NW_017409029.1	FAD-dependent urate hydroxylase-like	FAD_binding_3	--	--
108994427	LOC108994427	NW_017443565.1	FAD-dependent urate hydroxylase%2C transcript variant X1	FAD_binding_3	--	--
109006697	LOC109006697	NW_017389360.1	respiratory burst oxidase homolog protein C-like	FAD_binding_8	jre04016||jre04626	MAPK signaling pathway - plant||Plant-pathogen interaction
108991095	LOC108991095	NW_017443455.1	respiratory burst oxidase homolog protein E%2C transcript variant X2	FAD_binding_8	jre04016||jre04626	MAPK signaling pathway - plant||Plant-pathogen interaction
109008827	LOC109008827	NW_017389545.1	protein NRT1/ PTR FAMILY 5.9-like	FAR1	jre02000	Transporters
108980891	LOC108980891	NW_017440220.1	protein FAR1-RELATED SEQUENCE 4%2C transcript variant X4	FAR1	--	--
109008824	LOC109008824	NW_017389545.1	protein FAR1-RELATED SEQUENCE 5-like	FAR1	--	--
108979813	LOC108979813	NW_017388880.1	protein FAR1-RELATED SEQUENCE 5-like%2C transcript variant X1	FAR1	--	--
109019000	LOC109019000	NW_017436304.1	uncharacterized LOC109019000	FAR1	--	--
108997279	LOC108997279	NW_017443602.1	protein FAR1-RELATED SEQUENCE 12-like	FAR1	--	--
109012345	LOC109012345	NW_017389835.1	protein FAR-RED IMPAIRED RESPONSE 1-like	FAR1	--	--
109017097	LOC109017097	NW_017388861.1	protein FAR1-RELATED SEQUENCE 2-like%2C transcript variant X5	FAR1	--	--
108997080	LOC108997080	NW_017388807.1	F-box/LRR-repeat protein At5g63520-like	F-box	--	--
109022064	LOC109022064	NW_017438574.1	F-box protein GID2-like	F-box	jre04075||jre04121	Plant hormone signal transduction||Ubiquitin system
108984127	LOC108984127	NW_017388803.1	F-box protein At3g07870-like	F-box	--	--
108987868	LOC108987868	NW_017443008.1	F-box/kelch-repeat protein At3g23880-like%2C transcript variant X1	F-box	--	--
108990414	LOC108990414	NW_017443281.1	F-box protein GID2-like	F-box	jre04075||jre04121	Plant hormone signal transduction||Ubiquitin system
108988366	LOC108988366	NW_017443020.1	F-box protein 7	F-box	jre04121	Ubiquitin system
108987658	LOC108987658	NW_017442972.1	uncharacterized LOC108987658%2C transcript variant X2	F-box	--	--
108982513	LOC108982513	NW_017441545.1	F-box/kelch-repeat protein At3g24760	F-box	--	--
108985624	LOC108985624	NW_017442738.1	F-box/kelch-repeat protein At3g06240-like%2C transcript variant X1	F-box	--	--
109012386	LOC109012386	NW_017389839.1	F-box/kelch-repeat protein At5g43190	F-box	--	--
109005948	LOC109005948	NW_017389324.1	uncharacterized LOC109005948	F-box	--	--
108985851	LOC108985851	NW_017442771.1	ferredoxin%2C root R-B1-like	Fer2	jre00195||jre00194	Photosynthesis||Photosynthesis proteins
108996964	LOC108996964	NW_017388903.1	ferric reduction oxidase 7%2C chloroplastic-like	Ferric_reduct	jre99980	Enzymes with EC numbers
108990950	LOC108990950	NW_017443407.1	-	Ferritin	jre04147	Exosome
108994887	LOC108994887	NW_017443572.1	ferritin-3%2C chloroplastic-like	Ferritin	--	--
108980358	LOC108980358	NW_017439846.1	glycerol kinase	FGGY_N	jre00561||jre04626||jre04147	Glycerolipid metabolism||Plant-pathogen interaction||Exosome
108989824	LOC108989824	NW_017443271.1	formin-like protein 8	FH2	--	--
108988056	LOC108988056	NW_017443009.1	kanadaptin%2C transcript variant X1	FHA	--	--
109008950	LOC109008950	NW_017389547.1	peptidyl-prolyl cis-trans isomerase PASTICCINO1%2C transcript variant X2	FKBP_C	--	--
109022249	LOC109022249	NW_017438726.1	peptidyl-prolyl cis-trans isomerase FKBP18%2C chloroplastic-like	FKBP_C	jre99980	Enzymes with EC numbers
109001956	LOC109001956	NW_017388973.1	peroxisomal (S)-2-hydroxy-acid oxidase GLO4-like%2C transcript variant X2	FMN_dh	jre00630||jre04146	Glyoxylate and dicarboxylate metabolism||Peroxisome
108983267	LOC108983267	NW_017441949.1	peroxisomal (S)-2-hydroxy-acid oxidase GLO1	FMN_dh	jre00630||jre04146	Glyoxylate and dicarboxylate metabolism||Peroxisome
108989109	LOC108989109	NW_017388893.1	NAD(P)H:quinone oxidoreductase-like	FMN_red	jre99988	Secondary metabolism
109012313	LOC109012313	NW_017389834.1	NADPH:quinone oxidoreductase-like	FMN_red	jre99988	Secondary metabolism
109016312	LOC109016312	NW_017403923.1	NAD(P)H:quinone oxidoreductase-like	FMN_red	--	--
108982154	LOC108982154	NW_017388885.1	probable flavin-containing monooxygenase 1%2C transcript variant X1	FMO-like	--	--
108986785	LOC108986785	NW_017442853.1	pantothenate kinase 1-like%2C transcript variant X2	Fumble	jre00770	Pantothenate and CoA biosynthesis
109013681	LOC109013681	NW_017389929.1	pantothenate kinase 1%2C transcript variant X1	Fumble	jre00770	Pantothenate and CoA biosynthesis
108981462	LOC108981462	NW_017388882.1	uncharacterized LOC108981462%2C transcript variant X2	FYVE	--	--
109019712	LOC109019712	NW_017436791.1	uncharacterized LOC109019712	FYVE	--	--
109011959	LOC109011959	NW_017388856.1	uncharacterized LOC109011959	FYVE	jre04131	Membrane trafficking
108985468	LOC108985468	NW_017442708.1	glucose-6-phosphate 1-dehydrogenase%2C chloroplastic-like%2C transcript variant X3	G6PD_C	jre00030||jre00480||jre04147	Pentose phosphate pathway||Glutathione metabolism||Exosome
109019736	LOC109019736	NW_017436800.1	glucose-6-phosphate 1-dehydrogenase%2C cytoplasmic isoform%2C transcript variant X3	G6PD_C	jre00030||jre00480||jre04147	Pentose phosphate pathway||Glutathione metabolism||Exosome
109003215	LOC109003215	NW_017389069.1	glucose-6-phosphate 1-dehydrogenase%2C chloroplastic-like%2C transcript variant X1	G6PD_C	jre00030||jre00480||jre04147	Pentose phosphate pathway||Glutathione metabolism||Exosome
109000733	LOC109000733	NW_017388940.1	glucose-6-phosphate 1-dehydrogenase%2C chloroplastic-like%2C transcript variant X2	G6PD_C	jre00030||jre00480||jre04147	Pentose phosphate pathway||Glutathione metabolism||Exosome
109021135	LOC109021135	NW_017437816.1	phytochrome A1%2C transcript variant X1	GAF	jre04712	Circadian rhythm - plant
109015764	LOC109015764	NW_017397571.1	phytochrome E-like	GAF	--	--
109017537	LOC109017537	NW_017419327.1	phytochrome E-like	GAF	--	--
108979502	LOC108979502	NW_017439147.1	phytochrome B	GAF	jre04712	Circadian rhythm - plant
108992198	LOC108992198	NW_017443527.1	hydroxyproline O-galactosyltransferase HPGT3-like	Galactosyl_T	jre01003	Glycosyltransferases
108984241	LOC108984241	NW_017388887.1	probable beta-1%2C3-galactosyltransferase 2	Galactosyl_T	jre01003	Glycosyltransferases
109014175	LOC109014175	NW_017389966.1	hydroxyproline O-galactosyltransferase HPGT1%2C transcript variant X1	Galactosyl_T	jre01003	Glycosyltransferases
108999551	LOC108999551	NW_017444328.1	extra-large guanine nucleotide-binding protein 1-like%2C transcript variant X1	G-alpha	--	--
109010226	LOC109010226	NW_017389663.1	extra-large guanine nucleotide-binding protein 1-like%2C transcript variant X1	G-alpha	--	--
109009792	LOC109009792	NW_017389607.1	GATA transcription factor 1	GATA	--	--
109009675	LOC109009675	NW_017389596.1	putative GATA transcription factor 22	GATA	--	--
108985072	LOC108985072	NW_017442612.1	GATA transcription factor 15-like	GATA	--	--
108995561	LOC108995561	NW_017388900.1	GATA transcription factor 26-like	GATA	--	--
109008601	LOC109008601	NW_017389511.1	GATA transcription factor 10-like%2C transcript variant X2	GATA	--	--
109011314	LOC109011314	NW_017389755.1	GATA transcription factor 15-like	GATA	--	--
108986988	LOC108986988	NW_017442862.1	GATA transcription factor 5-like	GATA	--	--
109008979	LOC109008979	NW_017389549.1	aminodeoxychorismate synthase%2C chloroplastic%2C transcript variant X1	GATase	jre00790	Folate biosynthesis
108987199	LOC108987199	NW_017442870.1	anthranilate synthase beta subunit 2%2C chloroplastic-like%2C transcript variant X2	GATase	jre00400	Phenylalanine, tyrosine and tryptophan biosynthesis
109014469	LOC109014469	NW_017389990.1	GMP synthase [glutamine-hydrolyzing]-like	GATase	jre00230||jre01002	Purine metabolism||Peptidases and inhibitors
108995673	LOC108995673	NW_017443584.1	gamma-glutamyl peptidase 5-like%2C transcript variant X2	GATase	jre99980	Enzymes with EC numbers
109008326	LOC109008326	NW_017389482.1	phosphomevalonate kinase	GHMP_kinases	jre00900	Terpenoid backbone biosynthesis
109006455	LOC109006455	NW_017389355.1	uncharacterized protein At4g19900-like	Gly_transf_sug	--	--
108984147	LOC108984147	NW_017442327.1	uncharacterized protein At4g19900-like%2C transcript variant X2	Gly_transf_sug	--	--
109001505	LOC109001505	NW_017388963.1	beta-glucosidase 17-like%2C transcript variant X1	Glyco_hydro_1	--	--
109014252	LOC109014252	NW_017388857.1	putative beta-glucosidase 41%2C transcript variant X3	Glyco_hydro_1	jre00500||jre00460||jre00999	Starch and sucrose metabolism||Cyanoamino acid metabolism||Biosynthesis of various plant secondary metabolites
108988272	LOC108988272	NW_017443011.1	glucan endo-1%2C3-beta-glucosidase 14-like%2C transcript variant X1	Glyco_hydro_17	--	--
109000410	LOC109000410	NW_017388924.1	glucan endo-1%2C3-beta-glucosidase 8-like%2C transcript variant X2	Glyco_hydro_17	--	--
108993000	LOC108993000	NW_017443543.1	glucan endo-1%2C3-beta-glucosidase-like	Glyco_hydro_17	--	--
108993761	LOC108993761	NW_017443554.1	glucan endo-1%2C3-beta-glucosidase 11-like	Glyco_hydro_17	--	--
108997827	LOC108997827	NW_017443608.1	beta-hexosaminidase 2%2C transcript variant X2	Glyco_hydro_20	jre00520||jre00513||jre00531||jre00603||jre00604||jre00511||jre03110	Amino sugar and nucleotide sugar metabolism||Various types of N-glycan biosynthesis||Glycosaminoglycan degradation||Glycosphingolipid biosynthesis - globo and isoglobo series||Glycosphingolipid biosynthesis - ganglio series||Other glycan degradation||Chaperones and folding catalysts
108985557	LOC108985557	NW_017442725.1	probable beta-D-xylosidase 6	Glyco_hydro_3_C	--	--
109021577	LOC109021577	NW_017388874.1	alpha-xylosidase 1-like	Glyco_hydro_31	jre99980	Enzymes with EC numbers
108985857	LOC108985857	NW_017442771.1	beta-1%2C6-galactosyltransferase GALT29A-like%2C transcript variant X5	Glyco_transf_29	--	--
109006070	LOC109006070	NW_017389329.1	sialyltransferase-like protein 2%2C transcript variant X2	Glyco_transf_29	--	--
108994142	LOC108994142	NW_017443561.1	probable galacturonosyltransferase-like 7%2C transcript variant X1	Glyco_transf_8	--	--
108989836	LOC108989836	NW_017443271.1	probable galacturonosyltransferase-like 9	Glyco_transf_8	--	--
109012156	LOC109012156	NW_017389822.1	putative UDP-glucuronate:xylan alpha-glucuronosyltransferase 3%2C transcript variant X2	Glyco_transf_8	jre01003	Glycosyltransferases
109005138	LOC109005138	NW_017389252.1	probable galacturonosyltransferase 15%2C transcript variant X3	Glyco_transf_8	jre01003	Glycosyltransferases
109008666	LOC109008666	NW_017389520.1	probable galacturonosyltransferase-like 9	Glyco_transf_8	--	--
108985118	LOC108985118	NW_017442630.1	probable galacturonosyltransferase 4%2C transcript variant X1	Glyco_transf_8	jre00520||jre01003	Amino sugar and nucleotide sugar metabolism||Glycosyltransferases
108991537	LOC108991537	NW_017443509.1	probable galacturonosyltransferase 14%2C transcript variant X2	Glyco_transf_8	jre01003	Glycosyltransferases
108988569	LOC108988569	NW_017443040.1	galactinol synthase 1-like	Glyco_transf_8	--	--
108990007	LOC108990007	NW_017443274.1	probable galacturonosyltransferase 7%2C transcript variant X4	Glyco_transf_8	jre00520||jre01003	Amino sugar and nucleotide sugar metabolism||Glycosyltransferases
109018668	LOC109018668	NW_017436113.1	anthranilate phosphoribosyltransferase%2C chloroplastic-like	Glycos_trans_3N	--	--
108991390	LOC108991390	NW_017443495.1	uncharacterized LOC108991390	Glycos_transf_1	--	--
108994926	LOC108994926	NW_017443572.1	sulfoquinovosyl transferase SQD2	Glycos_transf_1	jre00561||jre01003	Glycerolipid metabolism||Glycosyltransferases
108980849	LOC108980849	NW_017440206.1	uncharacterized LOC108980849%2C transcript variant X1	Glycos_transf_1	--	--
108994129	LOC108994129	NW_017443561.1	sucrose synthase 2	Glycos_transf_1	jre00500||jre01003	Starch and sucrose metabolism||Glycosyltransferases
109004168	LOC109004168	NW_017389180.1	uncharacterized LOC109004168%2C transcript variant X2	Glycos_transf_1	--	--
109013528	LOC109013528	NW_017389916.1	digalactosyldiacylglycerol synthase 1%2C chloroplastic	Glycos_transf_1	jre00561||jre01003	Glycerolipid metabolism||Glycosyltransferases
109000940	LOC109000940	NW_017388951.1	glycogen synthase-like	Glycos_transf_1	jre00500||jre01003	Starch and sucrose metabolism||Glycosyltransferases
109003426	LOC109003426	NW_017389099.1	probable sucrose-phosphate synthase 2	Glycos_transf_1	jre00500	Starch and sucrose metabolism
109001053	LOC109001053	NW_017388808.1	phosphatidylinositol N-acetylglucosaminyltransferase gpi3 subunit%2C transcript variant X2	Glycos_transf_1	jre00563||jre01003	Glycosylphosphatidylinositol (GPI)-anchor biosynthesis||Glycosyltransferases
108995651	LOC108995651	NW_017443583.1	probable sucrose-phosphate synthase 1	Glycos_transf_1	jre00500	Starch and sucrose metabolism
108985965	LOC108985965	NW_017442784.1	granule-bound starch synthase 2%2C chloroplastic/amyloplastic-like	Glycos_transf_1	jre00500||jre01003	Starch and sucrose metabolism||Glycosyltransferases
109006257	LOC109006257	NW_017389344.1	uncharacterized LOC109006257	Glyoxalase	--	--
108982288	LOC108982288	NW_017441342.1	metallothiol transferase FosB-like	Glyoxalase	--	--
108983880	LOC108983880	NW_017442216.1	uncharacterized LOC108983880%2C transcript variant X2	G-patch	jre03009||jre03032	Ribosome biogenesis||DNA replication proteins
109014711	LOC109014711	NW_017390754.1	GEM-like protein 5	GRAM	--	--
109016684	LOC109016684	NW_017388861.1	protein VASCULAR ASSOCIATED DEATH 1%2C chloroplastic%2C transcript variant X1	GRAM	--	--
109012271	LOC109012271	NW_017388856.1	GEM-like protein 1	GRAM	--	--
108998212	LOC108998212	NW_017443617.1	GLABRA2 expression modulator-like	GRAM	--	--
108982031	LOC108982031	NW_017441133.1	GEM-like protein 1	GRAM	--	--
109020246	LOC109020246	NW_017437159.1	scarecrow-like protein 3	GRAS	--	--
108995346	LOC108995346	NW_017443578.1	scarecrow-like protein 4	GRAS	--	--
109013014	LOC109013014	NW_017389863.1	scarecrow-like protein 33%2C transcript variant X2	GRAS	--	--
108995898	LOC108995898	NW_017443590.1	protein SCARECROW-like%2C transcript variant X2	GRAS	--	--
108993395	LOC108993395	NW_017443546.1	scarecrow-like protein 13	GRAS	--	--
108996812	LOC108996812	NW_017443598.1	scarecrow-like protein 13%2C transcript variant X1	GRAS	--	--
109009198	LOC109009198	NW_017389568.1	probable glutathione peroxidase 8	GSHPx	--	--
108984402	LOC108984402	NW_017442402.1	probable phospholipid hydroperoxide glutathione peroxidase	GSHPx	jre00590||jre00480	Arachidonic acid metabolism||Glutathione metabolism
109009230	LOC109009230	NW_017389568.1	probable phospholipid hydroperoxide glutathione peroxidase	GSHPx	--	--
109014460	LOC109014460	NW_017389990.1	probable glutathione peroxidase 8	GSHPx	jre00590||jre00480	Arachidonic acid metabolism||Glutathione metabolism
108989843	LOC108989843	NW_017443271.1	glutathione S-transferase U17-like	GST_N	jre00480||jre02000	Glutathione metabolism||Transporters
108995436	LOC108995436	NW_017443580.1	glutathione S-transferase U9-like	GST_N	jre00480||jre02000	Glutathione metabolism||Transporters
108983086	LOC108983086	NW_017441874.1	glutathione S-transferase F11-like	GST_N	jre00480||jre02000	Glutathione metabolism||Transporters
109012036	LOC109012036	NW_017389811.1	glutathione S-transferase U8-like	GST_N	jre00480||jre02000	Glutathione metabolism||Transporters
109013944	LOC109013944	NW_017389950.1	glutathione S-transferase-like	GST_N	jre00480||jre02000	Glutathione metabolism||Transporters
109008526	LOC109008526	NW_017389499.1	GTP cyclohydrolase 1-like	GTP_cyclohydroI	jre00790	Folate biosynthesis
108984280	LOC108984280	NW_017442358.1	elongation factor Tu%2C chloroplastic	GTP_EFTU	jre04626||jre03012||jre03029||jre04147	Plant-pathogen interaction||Translation factors||Mitochondrial biogenesis||Exosome
109016143	LOC109016143	NW_017388861.1	elongation factor G-2%2C mitochondrial	GTP_EFTU	jre03012||jre03029	Translation factors||Mitochondrial biogenesis
108993713	LOC108993713	NW_017443553.1	GTP-binding protein TypA/BipA homolog	GTP_EFTU	jre99995	Signaling proteins
108984672	LOC108984672	NW_017442506.1	elongation factor G-2%2C chloroplastic-like%2C transcript variant X1	GTP_EFTU	jre03012||jre03029	Translation factors||Mitochondrial biogenesis
109005546	LOC109005546	NW_017389292.1	elongation factor Tu%2C chloroplastic-like	GTP_EFTU	jre04626||jre03012||jre03029||jre04147	Plant-pathogen interaction||Translation factors||Mitochondrial biogenesis||Exosome
108982497	LOC108982497	NW_017441538.1	elongation factor TuA%2C chloroplastic-like	GTP_EFTU	jre04626||jre03012||jre03029||jre04147	Plant-pathogen interaction||Translation factors||Mitochondrial biogenesis||Exosome
108997364	LOC108997364	NW_017443603.1	translation initiation factor IF-2-like	GTP_EFTU	--	--
109009580	LOC109009580	NW_017389591.1	HBS1-like protein%2C transcript variant X3	GTP_EFTU	--	--
109007105	LOC109007105	NW_017389389.1	translation factor GUF1 homolog%2C chloroplastic-like	GTP_EFTU	jre03029	Mitochondrial biogenesis
109009803	LOC109009803	NW_017389609.1	elongation factor Tu%2C mitochondrial-like	GTP_EFTU	--	--
108989385	LOC108989385	NW_017443251.1	pre-mRNA-splicing factor ATP-dependent RNA helicase DEAH10	HA2	jre03040||jre03041	Spliceosome||Spliceosome
108982044	LOC108982044	NW_017441149.1	probable pre-mRNA-splicing factor ATP-dependent RNA helicase DEAH2%2C transcript variant X1	HA2	jre03040||jre03041||jre03009	Spliceosome||Spliceosome||Ribosome biogenesis
109011882	LOC109011882	NW_017388856.1	zinc finger BED domain-containing protein RICESLEEPER 1-like%2C transcript variant X2	hATC	--	--
novel.164	-	NW_017388965.1	PF14372:Domain of unknown function (DUF4413)|PF05699:hAT family C-terminal dimerisation region	hATC	--	--
108989374	LOC108989374	NW_017443251.1	zinc finger BED domain-containing protein RICESLEEPER 2-like	hATC	--	--
108979892	LOC108979892	NW_017439476.1	pyruvate dehydrogenase (acetyl-transferring) kinase%2C mitochondrial-like%2C transcript variant X2	HATPase_c	jre01001	Protein kinases
108989413	LOC108989413	NW_017443254.1	heat shock protein 90-5%2C chloroplastic	HATPase_c	jre04141||jre04626||jre03110	Protein processing in endoplasmic reticulum||Plant-pathogen interaction||Chaperones and folding catalysts
108990234	LOC108990234	NW_017388893.1	homeobox-leucine zipper protein ATHB-4-like	HD-ZIP_N	jre03000	Transcription factors
109020789	LOC109020789	NW_017437528.1	E3 ubiquitin-protein ligase UPL5-like	HECT	--	--
109014305	LOC109014305	NW_017389976.1	ATP-dependent helicase rhp16-like	Helicase_C	--	--
108987115	LOC108987115	NW_017442866.1	DEAD-box ATP-dependent RNA helicase 22%2C transcript variant X1	Helicase_C	--	--
109011134	LOC109011134	NW_017389739.1	ATP-dependent RNA helicase DEAH11%2C chloroplastic-like	Helicase_C	jre03040||jre03041	Spliceosome||Spliceosome
108985161	LOC108985161	NW_017388887.1	serine acetyltransferase 1%2C chloroplastic-like	Hexapep	jre00920||jre00270	Sulfur metabolism||Cysteine and methionine metabolism
109014129	LOC109014129	NW_017389963.1	serine acetyltransferase 2-like%2C transcript variant X1	Hexapep	jre00920||jre00270	Sulfur metabolism||Cysteine and methionine metabolism
109010025	LOC109010025	NW_017389638.1	mannose-1-phosphate guanylyltransferase 1-like%2C transcript variant X2	Hexapep	jre00051||jre00520	Fructose and mannose metabolism||Amino sugar and nucleotide sugar metabolism
109006720	LOC109006720	NW_017389360.1	glycine--tRNA ligase%2C mitochondrial 1-like	HGTP_anticodon	jre00970||jre01007||jre03016||jre03029	Aminoacyl-tRNA biosynthesis||Amino acid related enzymes||Transfer RNA biogenesis||Mitochondrial biogenesis
108992487	LOC108992487	NW_017443532.1	endonuclease III homolog 1%2C chloroplastic-like%2C transcript variant X7	HhH-GPD	jre03410||jre03400	Base excision repair||DNA repair and recombination proteins
108994189	LOC108994189	NW_017443562.1	histone deacetylase 5%2C transcript variant X2	Hist_deacetyl	jre03036	Chromosome and associated proteins
109000511	LOC109000511	NW_017388926.1	histone deacetylase 19-like	Hist_deacetyl	jre03036	Chromosome and associated proteins
109012029	LOC109012029	NW_017389810.1	histone H3.3	Histone	jre03036||jre04147	Chromosome and associated proteins||Exosome
109011345	LOC109011345	NW_017389760.1	histone H2B.3-like	Histone	jre03036||jre04147	Chromosome and associated proteins||Exosome
108991379	LOC108991379	NW_017443495.1	histone H3.3	Histone	--	--
108993415	LOC108993415	NW_017388898.1	probable histone H2A.1	Histone	jre03036||jre04147	Chromosome and associated proteins||Exosome
109011141	LOC109011141	NW_017389739.1	histone H3.3%2C transcript variant X2	Histone	--	--
108987327	LOC108987327	NW_017442877.1	transcription factor bHLH128-like%2C transcript variant X2	HLH	--	--
109004592	LOC109004592	NW_017389213.1	transcription factor bHLH130-like%2C transcript variant X2	HLH	--	--
108990727	LOC108990727	NW_017443356.1	transcription factor PIF1-like%2C transcript variant X2	HLH	--	--
109001301	LOC109001301	NW_017388959.1	transcription factor ICE1-like%2C transcript variant X1	HLH	--	--
108979736	LOC108979736	NW_017439352.1	transcription factor bHLH85-like	HLH	--	--
109012891	LOC109012891	NW_017389860.1	transcription factor bHLH66	HLH	--	--
108988637	LOC108988637	NW_017443063.1	transcription factor BPE%2C transcript variant X1	HLH	--	--
109018735	LOC109018735	NW_017436176.1	transcription factor PIF3-like%2C transcript variant X1	HLH	jre04075||jre04712||jre03000	Plant hormone signal transduction||Circadian rhythm - plant||Transcription factors
109001857	LOC109001857	NW_017388969.1	transcription factor ICE1-like%2C transcript variant X2	HLH	--	--
108993453	LOC108993453	NW_017388898.1	transcription factor ILR3	HLH	--	--
109020530	LOC109020530	NW_017437336.1	transcription factor bHLH106-like%2C transcript variant X2	HLH	--	--
109004595	LOC109004595	NW_017389213.1	transcription factor bHLH48-like	HLH	--	--
109013463	LOC109013463	NW_017389916.1	transcription factor bHLH74%2C transcript variant X1	HLH	--	--
108996033	LOC108996033	NW_017443590.1	transcription factor UNE12-like	HLH	--	--
108991245	LOC108991245	NW_017443485.1	transcription factor bHLH131-like	HLH	--	--
109011816	LOC109011816	NW_017389791.1	transcription factor bHLH93-like	HLH	--	--
109006606	LOC109006606	NW_017389360.1	heavy metal-associated isoprenylated plant protein 26-like	HMA	--	--
108985995	LOC108985995	NW_017442788.1	copper-transporting ATPase PAA2%2C chloroplastic	HMA	jre04016	MAPK signaling pathway - plant
108990911	LOC108990911	NW_017443397.1	heavy metal-associated isoprenylated plant protein 3%2C transcript variant X2	HMA	--	--
108997458	LOC108997458	NW_017388807.1	heavy metal-associated isoprenylated plant protein 3-like	HMA	--	--
109010785	LOC109010785	NW_017388856.1	copper chaperone for superoxide dismutase%2C chloroplastic/cytosolic%2C transcript variant X1	HMA	--	--
109006402	LOC109006402	NW_017389351.1	mediator of RNA polymerase II transcription subunit 2-like%2C transcript variant X1	HMA	--	--
108984255	LOC108984255	NW_017442352.1	copper transport protein ATX1-like	HMA	--	--
109004502	LOC109004502	NW_017389209.1	heavy metal-associated isoprenylated plant protein 3-like%2C transcript variant X3	HMA	--	--
108995197	LOC108995197	NW_017443575.1	high mobility group B protein 1-like%2C transcript variant X3	HMG_box	jre03036	Chromosome and associated proteins
109004042	LOC109004042	NW_017389162.1	-	HMGL-like	--	--
108985138	LOC108985138	NW_017442632.1	protein OVEREXPRESSOR OF CATIONIC PEROXIDASE 3	Homeobox	--	--
108992680	LOC108992680	NW_017388898.1	homeobox-leucine zipper protein ATHB-52-like%2C transcript variant X1	Homeobox	--	--
108994633	LOC108994633	NW_017443569.1	homeobox-DDT domain protein RLT1-like%2C transcript variant X3	Homeobox	--	--
109013453	LOC109013453	NW_017389915.1	homeobox-leucine zipper protein HOX3-like%2C transcript variant X2	Homeobox	jre03000	Transcription factors
108985412	LOC108985412	NW_017442698.1	homeobox-leucine zipper protein HOX11-like	Homeobox	jre03000	Transcription factors
109001088	LOC109001088	NW_017388952.1	mediator of RNA polymerase II transcription subunit 34-like	HRDC	--	--
109010817	LOC109010817	NW_017389717.1	heat stress transcription factor A-1b-like	HSF_DNA-bind	jre03000	Transcription factors
109009449	LOC109009449	NW_017388855.1	heat stress transcription factor A-2-like	HSF_DNA-bind	jre03000	Transcription factors
108984137	LOC108984137	NW_017442326.1	heat shock factor protein HSF8-like%2C transcript variant X1	HSF_DNA-bind	jre03000	Transcription factors
108998998	LOC108998998	NW_017443627.1	heat shock 70 kDa protein 18-like	HSP70	jre03040||jre04141||jre04144||jre01009||jre03041||jre03009||jre03110||jre04131||jre03051||jre03029||jre04147	Spliceosome||Protein processing in endoplasmic reticulum||Endocytosis||Protein phosphatases and associated proteins||Spliceosome||Ribosome biogenesis||Chaperones and folding catalysts||Membrane trafficking||Proteasome||Mitochondrial biogenesis||Exosome
109013165	LOC109013165	NW_017389883.1	heat shock 70 kDa protein 16-like%2C transcript variant X3	HSP70	jre03110	Chaperones and folding catalysts
108998996	LOC108998996	NW_017443627.1	heat shock cognate 70 kDa protein 2-like	HSP70	--	--
109006783	LOC109006783	NW_017389361.1	heat shock cognate 70 kDa protein 2	HSP70	jre03040||jre04141||jre04144||jre01009||jre03041||jre03009||jre03110||jre04131||jre03051||jre03029||jre04147	Spliceosome||Protein processing in endoplasmic reticulum||Endocytosis||Protein phosphatases and associated proteins||Spliceosome||Ribosome biogenesis||Chaperones and folding catalysts||Membrane trafficking||Proteasome||Mitochondrial biogenesis||Exosome
108988905	LOC108988905	NW_017443120.1	stromal 70 kDa heat shock-related protein%2C chloroplastic	HSP70	jre03040||jre04141||jre04144||jre01009||jre03041||jre03009||jre03110||jre04131||jre03051||jre03029||jre04147	Spliceosome||Protein processing in endoplasmic reticulum||Endocytosis||Protein phosphatases and associated proteins||Spliceosome||Ribosome biogenesis||Chaperones and folding catalysts||Membrane trafficking||Proteasome||Mitochondrial biogenesis||Exosome
108988901	LOC108988901	NW_017443120.1	stromal 70 kDa heat shock-related protein%2C chloroplastic-like	HSP70	jre03040||jre04141||jre04144||jre01009||jre03041||jre03009||jre03110||jre04131||jre03051||jre03029||jre04147	Spliceosome||Protein processing in endoplasmic reticulum||Endocytosis||Protein phosphatases and associated proteins||Spliceosome||Ribosome biogenesis||Chaperones and folding catalysts||Membrane trafficking||Proteasome||Mitochondrial biogenesis||Exosome
109010035	LOC109010035	NW_017389639.1	heat shock 70 kDa protein%2C mitochondrial-like%2C transcript variant X1	HSP70	jre03018||jre03019||jre03110||jre03029||jre04147	RNA degradation||Messenger RNA biogenesis||Chaperones and folding catalysts||Mitochondrial biogenesis||Exosome
109004462	LOC109004462	NW_017389209.1	heat shock cognate 70 kDa protein-like	HSP70	--	--
108982161	LOC108982161	NW_017441232.1	heat shock 70 kDa protein 6%2C chloroplastic-like	HSP70	--	--
109008006	LOC109008006	NW_017389454.1	uncharacterized LOC109008006	HSP70	--	--
109010616	LOC109010616	NW_017389692.1	copper-transporting ATPase PAA2%2C chloroplastic-like	Hydrolase	--	--
108986636	LOC108986636	NW_017442844.1	phospholipid-transporting ATPase 2-like%2C transcript variant X2	Hydrolase	jre99980	Enzymes with EC numbers
109010712	LOC109010712	NW_017389706.1	probable E3 ubiquitin-protein ligase ARI1%2C transcript variant X2	IBR	jre04121	Ubiquitin system
108989645	LOC108989645	NW_017443266.1	uncharacterized LOC108989645	IBR	--	--
108980613	LOC108980613	NW_017440045.1	probable E3 ubiquitin-protein ligase ARI1%2C transcript variant X2	IBR	jre04121	Ubiquitin system
108997247	LOC108997247	NW_017388904.1	protein-S-isoprenylcysteine O-methyltransferase B-like%2C transcript variant X3	ICMT	jre00900	Terpenoid backbone biosynthesis
108996187	LOC108996187	NW_017443591.1	DNA repair protein REV1%2C transcript variant X1	IMS	--	--
108983613	LOC108983613	NW_017442095.1	probable cyclic nucleotide-gated ion channel 5	Ion_trans	--	--
109004223	LOC109004223	NW_017388835.1	two pore calcium channel protein 1B-like%2C transcript variant X1	Ion_trans	jre04040	Ion channels
108982810	LOC108982810	NW_017388886.1	cyclic nucleotide-gated ion channel 1-like%2C transcript variant X5	Ion_trans	jre04626||jre04040	Plant-pathogen interaction||Ion channels
108987474	LOC108987474	NW_017442901.1	cyclic nucleotide-gated ion channel 1-like	Ion_trans	--	--
108988009	LOC108988009	NW_017443009.1	potassium channel SKOR%2C transcript variant X2	Ion_trans	jre02000	Transporters
109006279	LOC109006279	NW_017389344.1	potassium channel AKT1-like	Ion_trans	jre02000	Transporters
108994400	LOC108994400	NW_017388898.1	two-pore potassium channel 1-like%2C transcript variant X1	Ion_trans_2	jre04040	Ion channels
108989649	LOC108989649	NW_017443266.1	phosphatidylinositol transfer protein 2-like	IP_trans	--	--
108984109	LOC108984109	NW_017442312.1	adenylate isopentenyltransferase-like%2C transcript variant X1	IPPT	jre00908||jre01006	Zeatin biosynthesis||Prenyltransferases
108987281	LOC108987281	NW_017442875.1	lysine-specific demethylase JMJ25%2C transcript variant X1	JmjC	--	--
109003678	LOC109003678	NW_017389129.1	lysine-specific demethylase JMJ25%2C transcript variant X2	JmjC	--	--
108995967	LOC108995967	NW_017443590.1	putative lysine-specific demethylase JMJ16%2C transcript variant X1	JmjC	--	--
109003857	LOC109003857	NW_017389148.1	jmjC domain-containing protein 4-like	JmjC	--	--
108993198	LOC108993198	NW_017443544.1	BTB/POZ domain-containing protein At2g24240-like	K_tetra	--	--
108997067	LOC108997067	NW_017388903.1	probable potassium transporter 17%2C transcript variant X1	K_trans	jre02000	Transporters
108985034	LOC108985034	NW_017442606.1	potassium transporter 11-like%2C transcript variant X1	K_trans	jre02000	Transporters
108996175	LOC108996175	NW_017443591.1	potassium transporter 10-like%2C transcript variant X1	K_trans	jre02000	Transporters
108987116	LOC108987116	NW_017442866.1	potassium transporter 6-like	K_trans	--	--
108980400	LOC108980400	NW_017439864.1	NF-X1-type zinc finger protein NFXL1	K_trans	jre03000||jre04121	Transcription factors||Ubiquitin system
108999354	LOC108999354	NW_017443717.1	uncharacterized LOC108999354%2C transcript variant X2	Kelch_1	--	--
108990184	LOC108990184	NW_017443278.1	F-box/kelch-repeat protein At1g30090-like	Kelch_1	--	--
109019771	LOC109019771	NW_017436813.1	uncharacterized LOC109019771	Kelch_1	--	--
108996026	LOC108996026	NW_017443590.1	F-box/kelch-repeat protein OR23%2C transcript variant X1	Kelch_1	--	--
108990100	LOC108990100	NW_017443276.1	F-box/kelch-repeat protein At5g60570%2C transcript variant X1	Kelch_1	--	--
109019236	LOC109019236	NW_017436461.1	F-box/kelch-repeat protein SKIP6-like%2C transcript variant X3	Kelch_1	--	--
109003150	LOC109003150	NW_017389069.1	F-box/kelch-repeat protein At1g67480	Kelch_1	--	--
109009764	LOC109009764	NW_017389604.1	F-box/kelch-repeat protein At1g80440-like	Kelch_1	--	--
109003158	LOC109003158	NW_017389069.1	F-box/kelch-repeat protein At1g67480-like%2C transcript variant X1	Kelch_1	--	--
109005671	LOC109005671	NW_017389308.1	F-box/kelch-repeat protein At1g16250%2C transcript variant X2	Kelch_1	--	--
109012584	LOC109012584	NW_017389850.1	F-box/kelch-repeat protein At1g22040	Kelch_1	--	--
108980435	LOC108980435	NW_017439893.1	3-oxoacyl-[acyl-carrier-protein] synthase II%2C chloroplastic-like	ketoacyl-synt	jre00061||jre00780||jre01004	Fatty acid biosynthesis||Biotin metabolism||Lipid biosynthesis proteins
108990643	LOC108990643	NW_017443341.1	3-oxoacyl-[acyl-carrier-protein] synthase II%2C chloroplastic-like%2C transcript variant X1	ketoacyl-synt	jre00061||jre00780||jre01004	Fatty acid biosynthesis||Biotin metabolism||Lipid biosynthesis proteins
109011759	LOC109011759	NW_017389791.1	3-oxoacyl-[acyl-carrier-protein] synthase II%2C chloroplastic-like	ketoacyl-synt	--	--
109003089	LOC109003089	NW_017389065.1	RNA-binding KH domain-containing protein PEPPER	KH_1	--	--
108983079	LOC108983079	NW_017441869.1	protein BTR1-like%2C transcript variant X2	KH_1	jre03041	Spliceosome
108988114	LOC108988114	NW_017443009.1	KH domain-containing protein At4g18375-like%2C transcript variant X1	KH_1	jre03019	Messenger RNA biogenesis
108990460	LOC108990460	NW_017443301.1	KH domain-containing protein HEN4-like%2C transcript variant X3	KH_1	jre03019	Messenger RNA biogenesis
108994060	LOC108994060	NW_017443560.1	KH domain-containing protein HEN4	KH_1	--	--
108985947	LOC108985947	NW_017442783.1	KH domain-containing protein At4g18375-like%2C transcript variant X2	KH_1	jre03019	Messenger RNA biogenesis
109001695	LOC109001695	NW_017388965.1	zinc finger CCCH domain-containing protein 14-like	KH_1	--	--
109013968	LOC109013968	NW_017388774.1	-	KH_1	jre03019	Messenger RNA biogenesis
108983004	LOC108983004	NW_017441840.1	KH domain-containing protein HEN4-like%2C transcript variant X1	KH_1	jre03019	Messenger RNA biogenesis
109021933	LOC109021933	NW_017438515.1	zinc finger CCCH domain-containing protein 14-like	KH_1	--	--
108990782	LOC108990782	NW_017443373.1	KH domain-containing protein HEN4%2C transcript variant X3	KH_1	jre03019	Messenger RNA biogenesis
109008880	LOC109008880	NW_017389545.1	kinesin-like protein KIN-7C%2C mitochondrial	Kinesin	jre01009||jre03036	Protein phosphatases and associated proteins||Chromosome and associated proteins
108979640	LOC108979640	NW_017439277.1	kinesin-4-like	Kinesin	--	--
109006115	LOC109006115	NW_017389334.1	kinesin-like protein KIN-13B%2C transcript variant X1	Kinesin	jre03036||jre04812	Chromosome and associated proteins||Cytoskeleton proteins
109001960	LOC109001960	NW_017388819.1	kinesin-like calmodulin-binding protein%2C transcript variant X3	Kinesin	--	--
108983152	LOC108983152	NW_017441896.1	kinesin-like protein KIN-13A%2C transcript variant X2	Kinesin	jre03036||jre04812	Chromosome and associated proteins||Cytoskeleton proteins
108987004	LOC108987004	NW_017442862.1	kinesin-like protein KIN-7D%2C mitochondrial%2C transcript variant X3	Kinesin	jre01009||jre03036	Protein phosphatases and associated proteins||Chromosome and associated proteins
109010941	LOC109010941	NW_017388856.1	armadillo repeat-containing kinesin-like protein 3%2C transcript variant X2	Kinesin	--	--
109006511	LOC109006511	NW_017389360.1	kinesin-like protein KIN-7D%2C mitochondrial	Kinesin	--	--
108994111	LOC108994111	NW_017443561.1	-	Kinesin	jre04812	Cytoskeleton proteins
108989424	LOC108989424	NW_017443254.1	LAG1 longevity assurance homolog 3-like	LAG1	--	--
108986801	LOC108986801	NW_017442855.1	transmembrane protein 56-B%2C transcript variant X2	LAG1	--	--
108988944	LOC108988944	NW_017443120.1	LAG1 longevity assurance homolog 2	LAG1	--	--
108991703	LOC108991703	NW_017443516.1	protein DA1-like%2C transcript variant X1	LIM	--	--
108994298	LOC108994298	NW_017443565.1	phospholipase A1-Ibeta2%2C chloroplastic	Lipase_3	--	--
108995083	LOC108995083	NW_017443574.1	lipase-like%2C transcript variant X2	Lipase_3	--	--
109008498	LOC109008498	NW_017389499.1	uncharacterized LOC109008498%2C transcript variant X1	Lipase_3	--	--
108988238	LOC108988238	NW_017443009.1	uncharacterized LOC108988238%2C transcript variant X1	Lipase_3	--	--
109003572	LOC109003572	NW_017389117.1	uncharacterized LOC109003572%2C transcript variant X4	Lipase_3	--	--
108988986	LOC108988986	NW_017443129.1	uncharacterized LOC108988986	Lipase_3	--	--
108996335	LOC108996335	NW_017443591.1	lipase-like PAD4	Lipase_3	--	--
109020440	LOC109020440	NW_017437284.1	GDSL esterase/lipase At1g29670-like	Lipase_GDSL	--	--
109019748	LOC109019748	NW_017436804.1	GDSL esterase/lipase 2-like	Lipase_GDSL	--	--
108981001	LOC108981001	NW_017440305.1	GDSL esterase/lipase At5g62930-like	Lipase_GDSL	jre99980	Enzymes with EC numbers
108987714	LOC108987714	NW_017442989.1	GDSL esterase/lipase At1g09390-like%2C transcript variant X1	Lipase_GDSL	--	--
109012732	LOC109012732	NW_017389857.1	GDSL esterase/lipase At2g04570-like	Lipase_GDSL	--	--
109000897	LOC109000897	NW_017388808.1	temperature-induced lipocalin-1-like	Lipocalin_2	jre04147	Exosome
108986894	LOC108986894	NW_017442860.1	somatic embryogenesis receptor kinase 1-like	LRRNT_2	--	--
108989710	LOC108989710	NW_017443268.1	somatic embryogenesis receptor kinase 1-like	LRRNT_2	--	--
108980877	LOC108980877	NW_017440219.1	LRR receptor-like serine/threonine-protein kinase GSO1	LRRNT_2	--	--
109021165	LOC109021165	NW_017437834.1	receptor-like protein 12	LRRNT_2	--	--
109010946	LOC109010946	NW_017389721.1	LRR receptor-like serine/threonine-protein kinase GSO2	LRRNT_2	--	--
109004211	LOC109004211	NW_017389186.1	probable LRR receptor-like serine/threonine-protein kinase At1g63430	LRRNT_2	--	--
109000676	LOC109000676	NW_017388935.1	small nuclear ribonucleoprotein-associated proteins B and B'	LSM	jre03040||jre03041||jre03032	Spliceosome||Spliceosome||DNA replication proteins
109018854	LOC109018854	NW_017436237.1	sm-like protein LSM8	LSM	jre03040||jre03018||jre03019||jre03041	Spliceosome||RNA degradation||Messenger RNA biogenesis||Spliceosome
109002829	LOC109002829	NW_017389040.1	sm-like protein LSM1B	LSM	jre03018||jre03019	RNA degradation||Messenger RNA biogenesis
109012352	LOC109012352	NW_017389835.1	uncharacterized LOC109012352%2C transcript variant X2	LysM	--	--
109012722	LOC109012722	NW_017389857.1	F-box protein At1g55000	LysM	--	--
109005518	LOC109005518	NW_017389286.1	maf-like protein DDB_G0281937	Maf	--	--
109020438	LOC109020438	NW_017437284.1	protein DETOXIFICATION 54%2C transcript variant X2	MatE	jre02000	Transporters
109007424	LOC109007424	NW_017389422.1	protein DETOXIFICATION 24-like%2C transcript variant X2	MatE	--	--
108980703	LOC108980703	NW_017440111.1	protein DETOXIFICATION 27-like	MatE	jre02000	Transporters
108998816	LOC108998816	NW_017443624.1	protein DETOXIFICATION 2-like%2C transcript variant X3	MatE	jre02000	Transporters
108987231	LOC108987231	NW_017442873.1	protein DETOXIFICATION 52	MatE	jre02000	Transporters
109006513	LOC109006513	NW_017389360.1	protein DETOXIFICATION 46%2C chloroplastic-like%2C transcript variant X3	MatE	--	--
108983811	LOC108983811	NW_017442193.1	protein DETOXIFICATION 16-like	MatE	jre02000	Transporters
108998900	LOC108998900	NW_017443624.1	protein DETOXIFICATION 16-like%2C transcript variant X2	MatE	jre02000	Transporters
108989088	LOC108989088	NW_017443160.1	protein DETOXIFICATION 29-like	MatE	jre02000	Transporters
109006641	LOC109006641	NW_017389360.1	protein DETOXIFICATION 45%2C chloroplastic-like%2C transcript variant X1	MatE	--	--
108992904	LOC108992904	NW_017443541.1	protein DETOXIFICATION 31-like	MatE	--	--
108998511	LOC108998511	NW_017443621.1	protein DETOXIFICATION 49-like	MatE	jre02000	Transporters
108995623	LOC108995623	NW_017443583.1	methyl-CpG-binding domain-containing protein 11-like	MBD	--	--
108984419	LOC108984419	NW_017442404.1	uncharacterized LOC108984419%2C transcript variant X1	MBD	--	--
109009388	LOC109009388	NW_017388855.1	diacylglycerol O-acyltransferase 1-like	MBOAT	jre00561	Glycerolipid metabolism
109013928	LOC109013928	NW_017388857.1	double-strand break repair protein MRE11%2C transcript variant X1	Metallophos	jre03440||jre03450||jre03032||jre03400	Homologous recombination||Non-homologous end-joining||DNA replication proteins||DNA repair and recombination proteins
108994484	LOC108994484	NW_017443566.1	serine/threonine-protein phosphatase BSL1-like%2C transcript variant X1	Metallophos	jre99980	Enzymes with EC numbers
109003083	LOC109003083	NW_017389065.1	probable inactive purple acid phosphatase 28%2C transcript variant X1	Metallophos	--	--
109000159	LOC109000159	NW_017492864.1	uncharacterized LOC109000159%2C transcript variant X2	Metallophos	--	--
108986726	LOC108986726	NW_017442850.1	manganese-dependent ADP-ribose/CDP-alcohol diphosphatase%2C transcript variant X1	Metallophos	jre00564||jre00230	Glycerophospholipid metabolism||Purine metabolism
108979850	LOC108979850	NW_017439442.1	serine/threonine-protein phosphatase PP2A catalytic subunit-like	Metallophos	--	--
109004256	LOC109004256	NW_017389193.1	-	Metallophos	--	--
109000350	LOC109000350	NW_017388920.1	shewanella-like protein phosphatase 2	Metallophos	--	--
108989812	LOC108989812	NW_017443271.1	serine/threonine-protein phosphatase PP2A catalytic subunit	Metallophos	jre03015||jre04136||jre01009||jre03019||jre04131||jre03036||jre04147	mRNA surveillance pathway||Autophagy - other||Protein phosphatases and associated proteins||Messenger RNA biogenesis||Membrane trafficking||Chromosome and associated proteins||Exosome
108983990	LOC108983990	NW_017388887.1	purple acid phosphatase 18	Metallophos	jre99999	Others
108984875	LOC108984875	NW_017442570.1	probable inactive purple acid phosphatase 2	Metallophos	jre99999	Others
109012694	LOC109012694	NW_017389857.1	serine/threonine-protein phosphatase PP1-like%2C transcript variant X5	Metallophos	jre03015||jre01009||jre03021||jre03019||jre03041	mRNA surveillance pathway||Protein phosphatases and associated proteins||Transcription machinery||Messenger RNA biogenesis||Spliceosome
109005241	LOC109005241	NW_017389256.1	probable inactive purple acid phosphatase 16%2C transcript variant X2	Metallophos	--	--
109006839	LOC109006839	NW_017389361.1	serine/threonine-protein phosphatase PP1	Metallophos	jre03015||jre01009||jre03021||jre03019||jre03041	mRNA surveillance pathway||Protein phosphatases and associated proteins||Transcription machinery||Messenger RNA biogenesis||Spliceosome
109013948	LOC109013948	NW_017389950.1	24-methylenesterol C-methyltransferase 2-like	Methyltransf_11	jre00100	Steroid biosynthesis
108984261	LOC108984261	NW_017442353.1	uncharacterized LOC108984261%2C transcript variant X1	Methyltransf_11	--	--
109018791	LOC109018791	NW_017388863.1	2-methyl-6-phytyl-1%2C4-hydroquinone methyltransferase%2C chloroplastic-like%2C transcript variant X1	Methyltransf_11	jre00130	Ubiquinone and other terpenoid-quinone biosynthesis
108991158	LOC108991158	NW_017443466.1	uncharacterized methyltransferase At1g78140%2C chloroplastic%2C transcript variant X2	Methyltransf_11	--	--
109005098	LOC109005098	NW_017389245.1	2-methyl-6-phytyl-1%2C4-hydroquinone methyltransferase%2C chloroplastic-like%2C transcript variant X1	Methyltransf_11	--	--
109010018	LOC109010018	NW_017389638.1	putative methyltransferase DDB_G0268948	Methyltransf_11	--	--
109008452	LOC109008452	NW_017389496.1	methyltransferase-like protein 13	Methyltransf_11	jre03012	Translation factors
109013748	LOC109013748	NW_017388857.1	aclacinomycin 10-hydroxylase RdmB-like	Methyltransf_11	--	--
108997580	LOC108997580	NW_017443604.1	G-box-binding factor 1%2C transcript variant X1	MFMR	jre03000	Transcription factors
108979104	LOC108979104	NW_017438852.1	high affinity nitrate transporter 2.5-like	MFS_1	--	--
109019878	LOC109019878	NW_017436881.1	protein NUCLEAR FUSION DEFECTIVE 4-like	MFS_1	--	--
108996666	LOC108996666	NW_017443596.1	probable anion transporter 5%2C transcript variant X1	MFS_1	--	--
108979070	LOC108979070	NW_017438852.1	high affinity nitrate transporter 2.5-like	MFS_1	jre00910||jre02000	Nitrogen metabolism||Transporters
108999213	LOC108999213	NW_017443629.1	protein NUCLEAR FUSION DEFECTIVE 4-like%2C transcript variant X3	MFS_1	--	--
108988791	LOC108988791	NW_017443109.1	sucrose transport protein SUC3	MFS_1	jre02000	Transporters
109013233	LOC109013233	NW_017389891.1	uncharacterized MFS-type transporter YwfA-like%2C transcript variant X1	MFS_1	--	--
109001171	LOC109001171	NW_017388808.1	putative glycerol-3-phosphate transporter 5%2C transcript variant X2	MFS_1	jre02000	Transporters
109008708	LOC109008708	NW_017389528.1	probable sphingolipid transporter spinster homolog 2	MFS_1	jre02000	Transporters
108995370	LOC108995370	NW_017443578.1	multidrug resistance protein 2	MFS_1	--	--
108994845	LOC108994845	NW_017443571.1	mitochondrial thiamine pyrophosphate carrier-like%2C transcript variant X5	Mito_carr	jre02000	Transporters
108994191	LOC108994191	NW_017443562.1	mitochondrial substrate carrier family protein E%2C transcript variant X2	Mito_carr	--	--
109012852	LOC109012852	NW_017389860.1	probable mitochondrial adenine nucleotide transporter BTL1%2C transcript variant X2	Mito_carr	--	--
108995044	LOC108995044	NW_017443574.1	mitochondrial thiamine pyrophosphate carrier-like%2C transcript variant X1	Mito_carr	jre02000	Transporters
108987147	LOC108987147	NW_017442867.1	mitochondrial adenine nucleotide transporter ADNT1-like%2C transcript variant X1	Mito_carr	jre02000	Transporters
108996853	LOC108996853	NW_017443599.1	mitoferrin-like%2C transcript variant X1	Mito_carr	jre03029||jre02000	Mitochondrial biogenesis||Transporters
109002727	LOC109002727	NW_017389024.1	peroxisomal nicotinamide adenine dinucleotide carrier%2C transcript variant X1	Mito_carr	jre04146||jre02000	Peroxisome||Transporters
109014513	LOC109014513	NW_017389990.1	uncharacterized LOC109014513	Mito_carr	--	--
109000576	LOC109000576	NW_017388934.1	ADP%2CATP carrier protein 3%2C mitochondrial-like%2C transcript variant X2	Mito_carr	jre03029||jre02000	Mitochondrial biogenesis||Transporters
108985127	LOC108985127	NW_017442632.1	adenine nucleotide transporter BT1%2C chloroplastic/mitochondrial-like	Mito_carr	jre02000	Ras
108989879	LOC108989879	NW_017443272.1	mitoferrin-like%2C transcript variant X1	Mito_carr	jre03029||jre02000	Mitochondrial biogenesis||Transporters
108992242	LOC108992242	NW_017443527.1	adenine nucleotide transporter BT1%2C chloroplastic/mitochondrial	Mito_carr	jre02000	Transporters
108998717	LOC108998717	NW_017443622.1	ADP%2CATP carrier protein%2C mitochondrial%2C transcript variant X1	Mito_carr	jre03029||jre02000	Mitochondrial biogenesis||Transporters
108988142	LOC108988142	NW_017443009.1	solute carrier family 25 member 44	Mito_carr	jre02000	Transporters
109021772	LOC109021772	NW_017438366.1	adenine nucleotide transporter BT1%2C chloroplastic/mitochondrial-like	Mito_carr	--	--
109007752	LOC109007752	NW_017389441.1	peroxisomal nicotinamide adenine dinucleotide carrier-like	Mito_carr	jre04146||jre02000	Peroxisome||Transporters
109008869	LOC109008869	NW_017389545.1	probable ADP%2CATP carrier protein At5g56450	Mito_carr	jre03029||jre02000	Mitochondrial biogenesis||Transporters
109007812	LOC109007812	NW_017389447.1	peroxisomal adenine nucleotide carrier 1-like%2C transcript variant X2	Mito_carr	--	--
108989024	LOC108989024	NW_017443132.1	nicotinamide adenine dinucleotide transporter 1%2C chloroplastic-like%2C transcript variant X2	Mito_carr	jre02000	Transporters
108991263	LOC108991263	NW_017443485.1	mitochondrial uncoupling protein 5-like	Mito_carr	jre02000	Transporters
109003752	LOC109003752	NW_017389139.1	phosphatidylinositol 4-phosphate 5-kinase 4-like	MORN	--	--
108991594	LOC108991594	NW_017443514.1	uncharacterized LOC108991594%2C transcript variant X1	MORN	--	--
109016941	LOC109016941	NW_017388861.1	uncharacterized LOC109016941%2C transcript variant X2	MORN	--	--
108998007	LOC108998007	NW_017443612.1	molybdenum cofactor sulfurase%2C transcript variant X4	MOSC	jre00790	Folate biosynthesis
108994382	LOC108994382	NW_017443565.1	vesicle-associated protein 2-1-like%2C transcript variant X1	Motile_Sperm	--	--
108985350	LOC108985350	NW_017442681.1	vesicle-associated protein 1-2-like	Motile_Sperm	--	--
109011623	LOC109011623	NW_017388856.1	vesicle-associated protein 1-1-like	Motile_Sperm	--	--
109014001	LOC109014001	NW_017388857.1	vesicle-associated protein 4-1-like	Motile_Sperm	--	--
108987280	LOC108987280	NW_017442875.1	vesicle-associated protein 4-2-like	Motile_Sperm	--	--
108991819	LOC108991819	NW_017443519.1	eukaryotic translation initiation factor 3 subunit F-like	Mov34	jre03012||jre04147	Translation factors||Exosome
109009577	LOC109009577	NW_017389591.1	COP9 signalosome complex subunit 5b-like	Mov34	--	--
108985576	LOC108985576	NW_017442730.1	mpv17-like protein%2C transcript variant X1	Mpv17_PMP22	jre04146	Peroxisome
108996399	LOC108996399	NW_017443591.1	PXMP2/4 family protein 4%2C transcript variant X2	Mpv17_PMP22	jre04146	Peroxisome
108981282	LOC108981282	NW_017388882.1	peroxisomal membrane protein PMP22-like	Mpv17_PMP22	jre04146	Peroxisome
109019012	LOC109019012	NW_017436304.1	protein sym-1-like	Mpv17_PMP22	jre04146	Peroxisome
109021138	LOC109021138	NW_017437816.1	uncharacterized LOC109021138%2C transcript variant X1	MuDR	--	--
109007858	LOC109007858	NW_017389449.1	uncharacterized LOC109007858	Myb_DNA-binding	--	--
109006329	LOC109006329	NW_017389344.1	transcription repressor MYB6-like%2C transcript variant X2	Myb_DNA-binding	jre03000	Transcription factors
109007992	LOC109007992	NW_017389454.1	transcription activator GLK1-like%2C transcript variant X3	Myb_DNA-binding	--	--
108999016	LOC108999016	NW_017443627.1	myb-related protein B-like%2C transcript variant X1	Myb_DNA-binding	jre03000	Transcription factors
109002755	LOC109002755	NW_017388825.1	transcription factor DIVARICATA-like	Myb_DNA-binding	--	--
108983958	LOC108983958	NW_017442242.1	protein ODORANT1-like	Myb_DNA-binding	--	--
108996080	LOC108996080	NW_017443591.1	transcription factor MYB44-like	Myb_DNA-binding	jre03000	Transcription factors
109014792	LOC109014792	NW_017391260.1	transcription factor MYB24-like	Myb_DNA-binding	jre03000	Transcription factors
109002857	LOC109002857	NW_017389047.1	transcriptional adapter ADA2-like%2C transcript variant X2	Myb_DNA-binding	jre03021||jre03036	Transcription machinery||Chromosome and associated proteins
109013147	LOC109013147	NW_017389878.1	transcription repressor MYB6-like	Myb_DNA-binding	jre03000	Transcription factors
108983410	LOC108983410	NW_017442006.1	transcription factor PCL1-like	Myb_DNA-binding	--	--
108999961	LOC108999961	NW_017388917.1	transcription factor RAX2-like	Myb_DNA-binding	jre03000	Transcription factors
108985730	LOC108985730	NW_017442758.1	transcription factor DIVARICATA	Myb_DNA-binding	--	--
109007222	LOC109007222	NW_017389403.1	uncharacterized LOC109007222%2C transcript variant X6	Myb_DNA-binding	--	--
109014259	LOC109014259	NW_017389973.1	myb family transcription factor PHL11	Myb_DNA-binding	--	--
108988219	LOC108988219	NW_017443009.1	transcription repressor MYB6-like%2C transcript variant X2	Myb_DNA-binding	jre03000	Transcription factors
108988279	LOC108988279	NW_017443016.1	myb-related protein 306-like	Myb_DNA-binding	jre03000	Transcription factors
108989230	LOC108989230	NW_017443217.1	transcription factor PCL1-like%2C transcript variant X2	Myb_DNA-binding	--	--
109002017	LOC109002017	NW_017388973.1	telomere repeat-binding factor 4-like%2C transcript variant X3	Myb_DNA-binding	jre03000	Transcription factors
109009970	LOC109009970	NW_017389632.1	telomere repeat-binding factor 4-like	Myb_DNA-binding	jre03000	Transcription factors
108984663	LOC108984663	NW_017442505.1	myb-related protein 306-like	Myb_DNA-binding	jre03000	Transcription factors
109002722	LOC109002722	NW_017389024.1	transcription factor DIVARICATA-like	Myb_DNA-binding	--	--
108993429	LOC108993429	NW_017443546.1	transcriptional adapter ADA2-like	Myb_DNA-binding	jre03021||jre03036	Transcription machinery||Chromosome and associated proteins
109000288	LOC109000288	NW_017388918.1	-	Myb_DNA-binding	--	--
108992586	LOC108992586	NW_017443535.1	myb family transcription factor PHL7-like	Myb_DNA-binding	--	--
109001394	LOC109001394	NW_017388809.1	protein LHY-like%2C transcript variant X2	Myb_DNA-binding	jre04712||jre03000	Circadian rhythm - plant||Transcription factors
108993213	LOC108993213	NW_017443544.1	protein REVEILLE 7-like%2C transcript variant X1	Myb_DNA-binding	--	--
108995963	LOC108995963	NW_017443590.1	protein PHOSPHATE STARVATION RESPONSE 1-like%2C transcript variant X2	Myb_DNA-binding	--	--
108980691	LOC108980691	NW_017388882.1	protein ODORANT1-like	Myb_DNA-binding	jre03000	Transcription factors
109007323	LOC109007323	NW_017389416.1	transcription factor RAX3-like	Myb_DNA-binding	jre03000	Transcription factors
108990737	LOC108990737	NW_017443358.1	myosin-11%2C transcript variant X2	Myosin_head	jre03019||jre04131||jre03029||jre04812	Messenger RNA biogenesis||Membrane trafficking||Mitochondrial biogenesis||Cytoskeleton proteins
108994908	LOC108994908	NW_017388898.1	vacuolar cation/proton exchanger 5-like%2C transcript variant X2	Na_Ca_ex	jre02000	Transporters
109000854	LOC109000854	NW_017388947.1	cation/calcium exchanger 2	Na_Ca_ex	jre02000	Transporters
109008158	LOC109008158	NW_017389465.1	cation/calcium exchanger 5	Na_Ca_ex	jre02000	Transporters
108981817	LOC108981817	NW_017440862.1	cation/calcium exchanger 5-like	Na_Ca_ex	--	--
108985860	LOC108985860	NW_017388887.1	vacuolar cation/proton exchanger 5-like%2C transcript variant X2	Na_Ca_ex	jre02000	Transporters
109000743	LOC109000743	NW_017388940.1	vacuolar cation/proton exchanger 5-like%2C transcript variant X1	Na_Ca_ex	jre02000	Transporters
109012107	LOC109012107	NW_017389816.1	K(+) efflux antiporter 2%2C chloroplastic-like	Na_H_Exchanger	--	--
109005591	LOC109005591	NW_017389297.1	cation/H(+) antiporter 18-like	Na_H_Exchanger	--	--
108992150	LOC108992150	NW_017443525.1	sodium/hydrogen exchanger 2-like%2C transcript variant X2	Na_H_Exchanger	--	--
108998726	LOC108998726	NW_017443622.1	dicarboxylate transporter 1%2C chloroplastic	Na_sulph_symp	--	--
109012511	LOC109012511	NW_017389844.1	fruit protein pKIWI502-like	NAD_binding_1	--	--
109003915	LOC109003915	NW_017389155.1	NADPH--cytochrome P450 reductase	NAD_binding_1	--	--
108997435	LOC108997435	NW_017443603.1	6-phosphogluconate dehydrogenase%2C decarboxylating 2%2C chloroplastic	NAD_binding_2	jre00030||jre00480	Pentose phosphate pathway||Glutathione metabolism
109011917	LOC109011917	NW_017389802.1	fatty acyl-CoA reductase 2	NAD_binding_4	jre00073||jre04146	Cutin, suberine and wax biosynthesis||Peroxisome
109009660	LOC109009660	NW_017389595.1	glycerol-3-phosphate dehydrogenase [NAD(+)]-like%2C transcript variant X2	NAD_Gly3P_dh_N	jre00564	Glycerophospholipid metabolism
108986233	LOC108986233	NW_017442819.1	glycerol-3-phosphate dehydrogenase [NAD(+)]-like	NAD_Gly3P_dh_N	jre00564	Glycerophospholipid metabolism
109022126	LOC109022126	NW_017438635.1	NAD kinase 2%2C chloroplastic-like%2C transcript variant X2	NAD_kinase	jre00760	Nicotinate and nicotinamide metabolism
109011807	LOC109011807	NW_017388856.1	NADH kinase%2C transcript variant X3	NAD_kinase	jre00760	Nicotinate and nicotinamide metabolism
109001315	LOC109001315	NW_017388959.1	NAC domain-containing protein 83-like	NAM	--	--
109013708	LOC109013708	NW_017388857.1	NAC domain-containing protein 72-like	NAM	--	--
108999332	LOC108999332	NW_017443639.1	NAC domain-containing protein 68-like	NAM	--	--
109010566	LOC109010566	NW_017389683.1	NAC domain-containing protein 100-like	NAM	--	--
109017899	LOC109017899	NW_017429257.1	NAC domain-containing protein 2-like	NAM	--	--
109011338	LOC109011338	NW_017389760.1	NAC domain-containing protein 53-like	NAM	--	--
108997823	LOC108997823	NW_017443608.1	NAC domain-containing protein 60-like	NAM	--	--
108993094	LOC108993094	NW_017388898.1	NAC domain-containing protein 72-like	NAM	--	--
108983076	LOC108983076	NW_017441869.1	BTB	NAM	--	--
108992003	LOC108992003	NW_017443522.1	NAC domain-containing protein 37%2C transcript variant X1	NAM	--	--
108996623	LOC108996623	NW_017443594.1	NAC domain-containing protein 91-like	NAM	--	--
109011371	LOC109011371	NW_017389762.1	NAC domain-containing protein 17-like%2C transcript variant X1	NAM	--	--
109003055	LOC109003055	NW_017389062.1	NAC domain-containing protein 2-like	NAM	--	--
109017565	LOC109017565	NW_017419712.1	NAC domain-containing protein 72-like	NAM	--	--
109012325	LOC109012325	NW_017389834.1	putative disease resistance RPP13-like protein 1	NB-ARC	--	--
108985908	LOC108985908	NW_017442778.1	probable disease resistance protein RPP1%2C transcript variant X5	NB-ARC	--	--
108993023	LOC108993023	NW_017443544.1	putative disease resistance RPP13-like protein 1	NB-ARC	--	--
109002415	LOC109002415	NW_017389005.1	putative disease resistance protein RGA1%2C transcript variant X1	NB-ARC	--	--
109008119	LOC109008119	NW_017389463.1	putative disease resistance protein At1g50180	NB-ARC	--	--
109021801	LOC109021801	NW_017438401.1	disease resistance protein At4g27190-like%2C transcript variant X1	NB-ARC	--	--
109021335	LOC109021335	NW_017438002.1	-	NB-ARC	--	--
108999376	LOC108999376	NW_017443796.1	disease resistance protein At4g27190-like	NB-ARC	jre04626	Plant-pathogen interaction
109002393	LOC109002393	NW_017389005.1	putative disease resistance protein RGA4	NB-ARC	--	--
109002239	LOC109002239	NW_017388997.1	putative disease resistance protein At3g14460%2C transcript variant X1	NB-ARC	--	--
109014065	LOC109014065	NW_017389956.1	probable disease resistance protein At4g27220%2C transcript variant X3	NB-ARC	--	--
108986691	LOC108986691	NW_017442848.1	putative disease resistance protein At1g50180	NB-ARC	--	--
109021802	LOC109021802	NW_017438401.1	probable disease resistance protein At4g27220	NB-ARC	jre04626	Plant-pathogen interaction
108993788	LOC108993788	NW_017443554.1	nucleoside diphosphate kinase III%2C chloroplastic/mitochondrial-like	NDK	jre00230||jre00240||jre04016||jre04131	Purine metabolism||Pyrimidine metabolism||MAPK signaling pathway - plant||Membrane trafficking
109009931	LOC109009931	NW_017388855.1	pollen-specific protein SF21-like	Ndr	--	--
109006911	LOC109006911	NW_017389374.1	CTD small phosphatase-like protein 2-A%2C transcript variant X2	NIF	jre01009	Protein phosphatases and associated proteins
109007003	LOC109007003	NW_017389385.1	ubiquitin-like domain-containing CTD phosphatase	NIF	jre01009	Protein phosphatases and associated proteins
108985219	LOC108985219	NW_017388887.1	mitochondrial import inner membrane translocase subunit TIM50%2C transcript variant X2	NIF	jre03029||jre02000	Mitochondrial biogenesis||Transporters
108988194	LOC108988194	NW_017443009.1	uncharacterized LOC108988194%2C transcript variant X1	NIF	--	--
109010200	LOC109010200	NW_017389659.1	uncharacterized protein ycf39	NmrA	--	--
108983354	LOC108983354	NW_017441995.1	protein HESO1-like%2C transcript variant X3	NTP_transf_2	--	--
109002168	LOC109002168	NW_017388985.1	nudix hydrolase 26%2C chloroplastic-like	NUDIX	--	--
108993025	LOC108993025	NW_017443544.1	nudix hydrolase 4-like	NUDIX	jre99980	Enzymes with EC numbers
108997047	LOC108997047	NW_017443600.1	mRNA-decapping enzyme subunit 2-like	NUDIX	jre03018||jre03019	RNA degradation||Messenger RNA biogenesis
108984555	LOC108984555	NW_017442448.1	probable metal-nicotianamine transporter YSL6%2C transcript variant X1	OPT	--	--
108983104	LOC108983104	NW_017441881.1	oligopeptide transporter 3	OPT	--	--
109010033	LOC109010033	NW_017389639.1	oligopeptide transporter 4-like	OPT	--	--
108996421	LOC108996421	NW_017443591.1	OTU domain-containing protein DDB_G0284757%2C transcript variant X3	OTU	--	--
108990907	LOC108990907	NW_017443397.1	OTU domain-containing protein DDB_G0284757-like%2C transcript variant X4	OTU	--	--
109008238	LOC109008238	NW_017389472.1	OTU domain-containing protein 6B%2C transcript variant X1	OTU	--	--
109015472	LOC109015472	NW_017388861.1	uncharacterized LOC109015472	OTU	--	--
109009100	LOC109009100	NW_017389563.1	OTU domain-containing protein 3%2C transcript variant X2	OTU	jre01002||jre04121	Peptidases and inhibitors||Ubiquitin system
109020259	LOC109020259	NW_017437160.1	OTU domain-containing protein At3g57810-like%2C transcript variant X3	OTU	--	--
108983312	LOC108983312	NW_017441980.1	cytochrome P450 CYP736A12-like	p450	--	--
109005537	LOC109005537	NW_017389292.1	cytochrome P450 71A1-like	p450	jre00199	Cytochrome P450
108994648	LOC108994648	NW_017443569.1	cytochrome P450 94A1-like%2C transcript variant X3	p450	--	--
108990853	LOC108990853	NW_017443393.1	geraniol 8-hydroxylase-like	p450	--	--
109011249	LOC109011249	NW_017388856.1	geraniol 8-hydroxylase-like	p450	--	--
108979879	LOC108979879	NW_017439465.1	premnaspirodiene oxygenase-like	p450	--	--
109008126	LOC109008126	NW_017389463.1	cytochrome P450 98A2	p450	jre00940||jre00945||jre00941||jre00199	Phenylpropanoid biosynthesis||Stilbenoid, diarylheptanoid and gingerol biosynthesis||Flavonoid biosynthesis||Cytochrome P450
109010646	LOC109010646	NW_017389699.1	cytochrome P450 81E8-like	p450	jre00943||jre00199	Isoflavonoid biosynthesis||Cytochrome P450
108980414	LOC108980414	NW_017439873.1	cytochrome P450 89A2-like	p450	--	--
108992364	LOC108992364	NW_017443530.1	ent-kaurene oxidase%2C chloroplastic	p450	jre00904||jre00199	Diterpenoid biosynthesis||Cytochrome P450
novel.1149	-	NW_017441450.1	PF00067:Cytochrome P450	p450	--	--
109000785	LOC109000785	NW_017388943.1	cytochrome P450 71A1-like	p450	--	--
109001514	LOC109001514	NW_017388963.1	cytochrome P450 705A5-like	p450	jre00199	Cytochrome P450
108985320	LOC108985320	NW_017442680.1	cytochrome P450 71A1-like	p450	--	--
108991904	LOC108991904	NW_017443519.1	cytochrome P450 90A1%2C transcript variant X1	p450	jre00905||jre00199	Brassinosteroid biosynthesis||Cytochrome P450
109016920	LOC109016920	NW_017409335.1	abscisic acid 8'-hydroxylase 1-like	p450	--	--
108991732	LOC108991732	NW_017443516.1	cytochrome P450 CYP82D47-like	p450	--	--
108980308	LOC108980308	NW_017439798.1	cytochrome P450 CYP736A12-like	p450	jre00199	Cytochrome P450
108999162	LOC108999162	NW_017443629.1	3%2C9-dihydroxypterocarpan 6A-monooxygenase-like	p450	--	--
109016963	LOC109016963	NW_017410125.1	cytochrome P450 CYP82D47-like	p450	--	--
109001177	LOC109001177	NW_017388955.1	cytochrome P450 81D1-like	p450	--	--
109019890	LOC109019890	NW_017436885.1	cytochrome P450 CYP749A22-like	p450	--	--
108998521	LOC108998521	NW_017443621.1	cytochrome P450 71A8-like	p450	--	--
109018298	LOC109018298	NW_017431453.1	cytochrome P450 714C2-like	p450	--	--
109000776	LOC109000776	NW_017388943.1	cytochrome P450 71A9-like	p450	jre00199	Cytochrome P450
109002929	LOC109002929	NW_017389055.1	alkane hydroxylase MAH1-like	p450	--	--
109002930	LOC109002930	NW_017389055.1	-	p450	--	--
108993766	LOC108993766	NW_017443554.1	cytochrome P450 78A9-like	p450	jre00199	Cytochrome P450
109001175	LOC109001175	NW_017388955.1	cytochrome P450 81E8-like	p450	--	--
109006496	LOC109006496	NW_017389360.1	geraniol 8-hydroxylase-like	p450	--	--
108982908	LOC108982908	NW_017388886.1	flavonoid 3'-monooxygenase	p450	jre00941||jre00944||jre00199	Flavonoid biosynthesis||Flavone and flavonol biosynthesis||Cytochrome P450
109004831	LOC109004831	NW_017389234.1	cytochrome P450 71B9-like%2C transcript variant X2	p450	--	--
109001340	LOC109001340	NW_017388959.1	tryptophan synthase beta chain 2	PALP	jre00260||jre00400	Glycine, serine and threonine metabolism||Phenylalanine, tyrosine and tryptophan biosynthesis
109005833	LOC109005833	NW_017389324.1	cysteine synthase%2C chloroplastic/chromoplastic%2C transcript variant X2	PALP	jre00920||jre00270	Sulfur metabolism||Cysteine and methionine metabolism
109019389	LOC109019389	NW_017436592.1	cysteine synthase-like%2C transcript variant X1	PALP	jre00920||jre00270	Sulfur metabolism||Cysteine and methionine metabolism
109017362	LOC109017362	NW_017417716.1	threonine synthase%2C chloroplastic-like	PALP	--	--
109003774	LOC109003774	NW_017389141.1	proliferating cell nuclear antigen-like	PCNA_C	jre03030||jre03410||jre03420||jre03430||jre03032||jre03400	DNA replication||Base excision repair||Nucleotide excision repair||Mismatch repair||DNA replication proteins||DNA repair and recombination proteins
109005990	LOC109005990	NW_017389326.1	uncharacterized LOC109005990%2C transcript variant X4	PD40	--	--
108983356	LOC108983356	NW_017441995.1	thylakoid lumenal 15 kDa protein 1%2C chloroplastic%2C transcript variant X1	Pentapeptide	--	--
109014296	LOC109014296	NW_017389974.1	cysteine proteinase RD21A-like	Peptidase_C1	--	--
109014297	LOC109014297	NW_017389974.1	oryzain alpha chain-like	Peptidase_C1	--	--
109003280	LOC109003280	NW_017389079.1	probable cysteine protease RD19D	Peptidase_C1	jre04626||jre01002	Plant-pathogen interaction||Peptidases and inhibitors
109003460	LOC109003460	NW_017389100.1	metacaspase-4-like	Peptidase_C14	--	--
108982768	LOC108982768	NW_017441699.1	metacaspase-4-like	Peptidase_C14	--	--
108994812	LOC108994812	NW_017443571.1	ubiquitin-like-specific protease ESD4	Peptidase_C48	jre01002||jre04121	Peptidases and inhibitors||Ubiquitin system
109013600	LOC109013600	NW_017389916.1	IAA-amino acid hydrolase ILR1-like 5%2C transcript variant X1	Peptidase_M20	--	--
108994071	LOC108994071	NW_017443560.1	acetylornithine deacetylase	Peptidase_M20	jre00220	Arginine biosynthesis
109006668	LOC109006668	NW_017389360.1	-	Peptidase_M20	--	--
109010286	LOC109010286	NW_017388855.1	IAA-amino acid hydrolase ILR1-like 4%2C transcript variant X1	Peptidase_M20	--	--
109020133	LOC109020133	NW_017388868.1	IAA-amino acid hydrolase ILR1-like 6	Peptidase_M20	jre01002	Peptidases and inhibitors
109000204	LOC109000204	NW_017492953.1	allantoate deiminase-like	Peptidase_M20	--	--
108981999	LOC108981999	NW_017441114.1	IAA-amino acid hydrolase ILR1-like 4	Peptidase_M20	jre01002	Peptidases and inhibitors
108982914	LOC108982914	NW_017441797.1	IAA-amino acid hydrolase ILR1-like 4	Peptidase_M20	jre01002	Peptidases and inhibitors
108985520	LOC108985520	NW_017442721.1	ureidoglycolate hydrolase	Peptidase_M20	jre00230	Purine metabolism
108992479	LOC108992479	NW_017443532.1	probable tRNA N6-adenosine threonylcarbamoyltransferase%2C transcript variant X2	Peptidase_M22	jre03016	Transfer RNA biogenesis
109007361	LOC109007361	NW_017389419.1	probable tRNA N6-adenosine threonylcarbamoyltransferase%2C mitochondrial	Peptidase_M22	jre03016	Transfer RNA biogenesis
108982936	LOC108982936	NW_017441806.1	methionine aminopeptidase 1D%2C chloroplastic/mitochondrial	Peptidase_M24	jre01002	Peptidases and inhibitors
108995303	LOC108995303	NW_017443578.1	probable Xaa-Pro aminopeptidase P	Peptidase_M24	jre01002	Peptidases and inhibitors
109011624	LOC109011624	NW_017389777.1	membrane metalloprotease ARASP%2C chloroplastic	Peptidase_M50	--	--
108988499	LOC108988499	NW_017443031.1	serine carboxypeptidase-like 35	Peptidase_S10	jre01002	Peptidases and inhibitors
108985639	LOC108985639	NW_017442744.1	serine carboxypeptidase-like 7%2C transcript variant X2	Peptidase_S10	jre01002	Peptidases and inhibitors
108992024	LOC108992024	NW_017443522.1	probable serine protease EDA2	Peptidase_S28	--	--
109011324	LOC109011324	NW_017389757.1	lysosomal Pro-X carboxypeptidase-like	Peptidase_S28	--	--
109004104	LOC109004104	NW_017389172.1	carboxyl-terminal-processing peptidase 2%2C chloroplastic-like%2C transcript variant X2	Peptidase_S41	jre01002	Peptidases and inhibitors
108999549	LOC108999549	NW_017444324.1	serine protease SPPA%2C chloroplastic-like	Peptidase_S49	--	--
109001722	LOC109001722	NW_017388965.1	cucumisin-like	Peptidase_S8	--	--
108981048	LOC108981048	NW_017440336.1	subtilisin-like protease SBT1.7	Peptidase_S8	--	--
108979365	LOC108979365	NW_017438999.1	subtilisin-like protease SBT6.1%2C transcript variant X1	Peptidase_S8	jre04141||jre01002||jre03110	Protein processing in endoplasmic reticulum||Peptidases and inhibitors||Chaperones and folding catalysts
109015138	LOC109015138	NW_017393076.1	cucumisin-like	Peptidase_S8	--	--
108998580	LOC108998580	NW_017443621.1	tripeptidyl-peptidase 2-like	Peptidase_S8	--	--
108998838	LOC108998838	NW_017443624.1	subtilisin-like protease SBT4.3%2C transcript variant X1	Peptidase_S8	--	--
108991936	LOC108991936	NW_017443519.1	cucumisin-like%2C transcript variant X2	Peptidase_S8	--	--
108986847	LOC108986847	NW_017442859.1	subtilisin-like protease SBT1.5	Peptidase_S8	--	--
novel.1555	-	NW_017443617.1	PF00365:Phosphofructokinase	PFK	jre00010||jre00030||jre00051	Glycolysis / Gluconeogenesis||Pentose phosphate pathway||Fructose and mannose metabolism
109007871	LOC109007871	NW_017389449.1	ATP-dependent 6-phosphofructokinase 6-like	PFK	jre00010||jre00030||jre00051||jre00052||jre03018||jre01009||jre03019	Glycolysis / Gluconeogenesis||Pentose phosphate pathway||Fructose and mannose metabolism||Galactose metabolism||RNA degradation||Protein phosphatases and associated proteins||Messenger RNA biogenesis
108998886	LOC108998886	NW_017443624.1	ATP-dependent 6-phosphofructokinase 4%2C chloroplastic	PFK	jre00010||jre00030||jre00051||jre00052||jre03018||jre01009||jre03019	Glycolysis / Gluconeogenesis||Pentose phosphate pathway||Fructose and mannose metabolism||Galactose metabolism||RNA degradation||Protein phosphatases and associated proteins||Messenger RNA biogenesis
109010220	LOC109010220	NW_017388855.1	ATP-dependent 6-phosphofructokinase 3-like%2C transcript variant X2	PFK	jre00010||jre00030||jre00051||jre00052||jre03018||jre01009||jre03019	Glycolysis / Gluconeogenesis||Pentose phosphate pathway||Fructose and mannose metabolism||Galactose metabolism||RNA degradation||Protein phosphatases and associated proteins||Messenger RNA biogenesis
109005478	LOC109005478	NW_017389283.1	fructokinase-2	PfkB	jre00051||jre00500||jre00520	Fructose and mannose metabolism||Starch and sucrose metabolism||Amino sugar and nucleotide sugar metabolism
109012398	LOC109012398	NW_017389840.1	uncharacterized sugar kinase slr0537	PfkB	--	--
109014388	LOC109014388	NW_017389986.1	fructokinase-like 2%2C chloroplastic	PfkB	--	--
108994289	LOC108994289	NW_017443565.1	metalloendoproteinase 1-MMP-like	PG_binding_1	--	--
108997121	LOC108997121	NW_017443600.1	phosphomannomutase/phosphoglucomutase%2C transcript variant X2	PGM_PMM_II	--	--
109006728	LOC109006728	NW_017389360.1	ADP-ribosylation factor GTPase-activating protein AGD3-like%2C transcript variant X1	PH	--	--
109006397	LOC109006397	NW_017388850.1	ADP-ribosylation factor GTPase-activating protein AGD4-like%2C transcript variant X3	PH	jre04144||jre04131||jre04147	Endocytosis||Membrane trafficking||Exosome
108997355	LOC108997355	NW_017443603.1	ADP-ribosylation factor GTPase-activating protein AGD3-like%2C transcript variant X2	PH	jre04144||jre04131||jre04147	Endocytosis||Membrane trafficking||Exosome
109005290	LOC109005290	NW_017389262.1	PHD finger protein At1g33420	PHD	--	--
108981020	LOC108981020	NW_017440318.1	uncharacterized LOC108981020	PHD	--	--
109020703	LOC109020703	NW_017437491.1	uncharacterized LOC109020703%2C transcript variant X2	PHD	--	--
109003094	LOC109003094	NW_017389065.1	pathogenesis-related homeodomain protein-like%2C transcript variant X3	PHD	--	--
108987963	LOC108987963	NW_017443009.1	PHD finger protein MALE MEIOCYTE DEATH 1	PHD	--	--
109009015	LOC109009015	NW_017389553.1	non-specific phospholipase C1-like	Phosphoesterase	jre00562||jre00564||jre00565||jre02042	Inositol phosphate metabolism||Glycerophospholipid metabolism||Ether lipid metabolism||Bacterial toxins
108994653	LOC108994653	NW_017443569.1	non-specific phospholipase C2	Phosphoesterase	jre00562||jre00564||jre00565||jre02042	Inositol phosphate metabolism||Glycerophospholipid metabolism||Ether lipid metabolism||Bacterial toxins
109009838	LOC109009838	NW_017389617.1	non-specific phospholipase C1-like	Phosphoesterase	jre00562||jre00564||jre00565||jre02042	Inositol phosphate metabolism||Glycerophospholipid metabolism||Ether lipid metabolism||Bacterial toxins
108996221	LOC108996221	NW_017443591.1	phosphatidylinositol 4-kinase beta 1-like%2C transcript variant X1	PI3_PI4_kinase	jre00562||jre04070	Inositol phosphate metabolism||Phosphatidylinositol signaling system
108988089	LOC108988089	NW_017443009.1	phosphatidylinositol 4-kinase gamma 5-like	PI3_PI4_kinase	--	--
109012436	LOC109012436	NW_017389844.1	phosphatidylinositol 4-phosphate 5-kinase 1-like	PIP5K	jre00562||jre04070||jre04144||jre04131	Inositol phosphate metabolism||Phosphatidylinositol signaling system||Endocytosis||Membrane trafficking
109002288	LOC109002288	NW_017388999.1	phosphatidylinositol 4-phosphate 5-kinase 7-like	PIP5K	jre00562||jre04070||jre04144||jre04131	Inositol phosphate metabolism||Phosphatidylinositol signaling system||Endocytosis||Membrane trafficking
109012437	LOC109012437	NW_017389844.1	phosphatidylinositol 4-phosphate 5-kinase 1-like%2C transcript variant X2	PIP5K	jre00562||jre04070||jre04144||jre04131	Inositol phosphate metabolism||Phosphatidylinositol signaling system||Endocytosis||Membrane trafficking
109007108	LOC109007108	NW_017389389.1	phosphatidylinositol 4-phosphate 5-kinase 1-like	PIP5K	jre00562||jre04070||jre04144||jre04131	Inositol phosphate metabolism||Phosphatidylinositol signaling system||Endocytosis||Membrane trafficking
109005695	LOC109005695	NW_017389311.1	phosphatidylinositol 4-phosphate 5-kinase 9%2C transcript variant X3	PIP5K	jre00562||jre04070||jre04144||jre04131	Inositol phosphate metabolism||Phosphatidylinositol signaling system||Endocytosis||Membrane trafficking
108991835	LOC108991835	NW_017443519.1	phosphoinositide phospholipase C 6-like%2C transcript variant X2	PI-PLC-X	--	--
108989469	LOC108989469	NW_017443255.1	pyruvate kinase isozyme A%2C chloroplastic-like	PK	jre00010||jre00620||jre04131||jre04147	Glycolysis / Gluconeogenesis||Pyruvate metabolism||Membrane trafficking||Exosome
108992385	LOC108992385	NW_017443531.1	pyruvate kinase isozyme A%2C chloroplastic-like	PK	jre00010||jre00620||jre04131||jre04147	Glycolysis / Gluconeogenesis||Pyruvate metabolism||Membrane trafficking||Exosome
109009682	LOC109009682	NW_017388763.1	pyruvate kinase%2C cytosolic isozyme	PK	jre00010||jre00620||jre04131||jre04147	Glycolysis / Gluconeogenesis||Pyruvate metabolism||Membrane trafficking||Exosome
109010859	LOC109010859	NW_017389718.1	plastidial pyruvate kinase 2	PK	jre00010||jre00620||jre04131||jre04147	Glycolysis / Gluconeogenesis||Pyruvate metabolism||Membrane trafficking||Exosome
109005102	LOC109005102	NW_017389245.1	pyruvate kinase isozyme A%2C chloroplastic-like	PK	jre00010||jre00620||jre04131||jre04147	Glycolysis / Gluconeogenesis||Pyruvate metabolism||Membrane trafficking||Exosome
108983112	LOC108983112	NW_017441890.1	plastidial pyruvate kinase 1%2C chloroplastic-like	PK_C	--	--
108984131	LOC108984131	NW_017388887.1	calcium-dependent protein kinase 2-like	Pkinase	jre04626||jre01001	Plant-pathogen interaction||Protein kinases
108996281	LOC108996281	NW_017443591.1	mitogen-activated protein kinase kinase kinase YODA-like	Pkinase	jre01001	Protein kinases
109011510	LOC109011510	NW_017389768.1	L-type lectin-domain containing receptor kinase VII.1	Pkinase	--	--
109009962	LOC109009962	NW_017389632.1	mitogen-activated protein kinase kinase 2-like%2C transcript variant X1	Pkinase	jre04016||jre01001	MAPK signaling pathway - plant||Protein kinases
109002546	LOC109002546	NW_017389014.1	mitogen-activated protein kinase 9-like%2C transcript variant X1	Pkinase	--	--
108988177	LOC108988177	NW_017443009.1	probable inactive receptor kinase At5g16590	Pkinase	--	--
108989694	LOC108989694	NW_017443268.1	CBL-interacting serine/threonine-protein kinase 3%2C transcript variant X1	Pkinase	--	--
109008901	LOC109008901	NW_017389545.1	mitogen-activated protein kinase kinase kinase YODA-like	Pkinase	jre01001	Protein kinases
108998069	LOC108998069	NW_017443613.1	probable LRR receptor-like serine/threonine-protein kinase At1g07650%2C transcript variant X1	Pkinase	--	--
109003451	LOC109003451	NW_017389099.1	receptor like protein kinase S.2	Pkinase	--	--
109002945	LOC109002945	NW_017389055.1	serine/threonine-protein kinase CDL1-like%2C transcript variant X2	Pkinase	--	--
109003371	LOC109003371	NW_017389094.1	CBL-interacting serine/threonine-protein kinase 13-like	Pkinase	--	--
108995680	LOC108995680	NW_017443584.1	L-type lectin-domain containing receptor kinase IX.1-like%2C transcript variant X1	Pkinase	--	--
108986380	LOC108986380	NW_017442823.1	L-type lectin-domain containing receptor kinase S.4-like	Pkinase	--	--
109019480	LOC109019480	NW_017436661.1	cysteine-rich receptor-like protein kinase 10	Pkinase	--	--
109003380	LOC109003380	NW_017389095.1	L-type lectin-domain containing receptor kinase IX.1-like	Pkinase	--	--
108982764	LOC108982764	NW_017441697.1	serine/threonine-protein kinase SRK2E	Pkinase	jre04016||jre04075||jre01001	MAPK signaling pathway - plant||Plant hormone signal transduction||Protein kinases
109019588	LOC109019588	NW_017436715.1	cysteine-rich receptor-like protein kinase 26	Pkinase	--	--
108987696	LOC108987696	NW_017442979.1	probable L-type lectin-domain containing receptor kinase VII.2	Pkinase	--	--
108995491	LOC108995491	NW_017443581.1	cysteine-rich receptor-like protein kinase 10	Pkinase	--	--
109003501	LOC109003501	NW_017389108.1	putative receptor-like protein kinase At4g00960%2C transcript variant X1	Pkinase	--	--
109020672	LOC109020672	NW_017437468.1	probable LRR receptor-like serine/threonine-protein kinase At1g07650%2C transcript variant X2	Pkinase	--	--
109015605	LOC109015605	NW_017388861.1	3-phosphoinositide-dependent protein kinase 1	Pkinase	jre01001||jre04131	Protein kinases||Membrane trafficking
108982839	LOC108982839	NW_017441751.1	serine/threonine-protein kinase PEPKR2-like%2C transcript variant X2	Pkinase	--	--
108985888	LOC108985888	NW_017442776.1	shaggy-related protein kinase epsilon-like	Pkinase	jre99980	Enzymes with EC numbers
109001637	LOC109001637	NW_017388965.1	probable LRR receptor-like serine/threonine-protein kinase At5g10290%2C transcript variant X2	Pkinase	--	--
109020186	LOC109020186	NW_017437076.1	receptor-like protein kinase HAIKU2	Pkinase	--	--
109007186	LOC109007186	NW_017389399.1	casein kinase 1-like protein HD16%2C transcript variant X1	Pkinase	--	--
108986046	LOC108986046	NW_017442796.1	receptor-like serine/threonine-protein kinase NCRK%2C transcript variant X6	Pkinase	--	--
109002134	LOC109002134	NW_017388822.1	mitogen-activated protein kinase kinase kinase ANP1	Pkinase	--	--
109021012	LOC109021012	NW_017437678.1	casein kinase 1-like protein HD16%2C transcript variant X1	Pkinase	--	--
109004517	LOC109004517	NW_017389209.1	U-box domain-containing protein 32-like%2C transcript variant X1	Pkinase	--	--
108986820	LOC108986820	NW_017388890.1	cyclin-dependent kinase F-1	Pkinase	--	--
109008553	LOC109008553	NW_017389505.1	protein STRUBBELIG-RECEPTOR FAMILY 8-like%2C transcript variant X2	Pkinase	--	--
109018323	LOC109018323	NW_017431673.1	L-type lectin-domain containing receptor kinase IX.1-like	Pkinase	--	--
108985873	LOC108985873	NW_017442775.1	L-type lectin-domain containing receptor kinase S.1	Pkinase	--	--
108983582	LOC108983582	NW_017442087.1	casein kinase 1-like protein HD16%2C transcript variant X2	Pkinase	--	--
108984275	LOC108984275	NW_017442357.1	SRSF protein kinase 2-like	Pkinase	jre01001	Protein kinases
108982257	LOC108982257	NW_017388885.1	calcium-dependent protein kinase SK5	Pkinase	jre04626||jre01001	Plant-pathogen interaction||Protein kinases
108993794	LOC108993794	NW_017443554.1	probable serine/threonine-protein kinase WNK10	Pkinase	jre01001||jre01009	Protein kinases||Protein phosphatases and associated proteins
108982892	LOC108982892	NW_017441793.1	CBL-interacting serine/threonine-protein kinase 14-like	Pkinase	--	--
108995327	LOC108995327	NW_017443578.1	lysM domain receptor-like kinase 4	Pkinase	--	--
108980971	LOC108980971	NW_017440281.1	mitogen-activated protein kinase 8-like	Pkinase	--	--
108981795	LOC108981795	NW_017440803.1	serine/threonine-protein kinase SAPK2-like	Pkinase	jre04016||jre04075||jre01001	MAPK signaling pathway - plant||Plant hormone signal transduction||Protein kinases
109020046	LOC109020046	NW_017436995.1	receptor-like protein kinase	Pkinase	--	--
109010223	LOC109010223	NW_017389663.1	serine/threonine-protein kinase SRK2E-like	Pkinase	--	--
109002825	LOC109002825	NW_017389040.1	pollen receptor-like kinase 3	Pkinase	--	--
109012440	LOC109012440	NW_017389844.1	mitogen-activated protein kinase kinase kinase 1-like%2C transcript variant X3	Pkinase	jre04016||jre04626||jre01001	MAPK signaling pathway - plant||Plant-pathogen interaction||Protein kinases
109001552	LOC109001552	NW_017388963.1	calcium-dependent protein kinase 32-like	Pkinase	--	--
108995692	LOC108995692	NW_017443584.1	-	Pkinase	--	--
108993126	LOC108993126	NW_017443544.1	CBL-interacting serine/threonine-protein kinase 6-like	Pkinase	jre01001||jre04131||jre03029	Protein kinases||Membrane trafficking||Mitochondrial biogenesis
109006753	LOC109006753	NW_017389361.1	mitogen-activated protein kinase kinase kinase 2-like	Pkinase	--	--
108979451	LOC108979451	NW_017439096.1	serine/threonine-protein kinase tricorner-like%2C transcript variant X2	Pkinase	jre01001	Protein kinases
108997707	LOC108997707	NW_017443606.1	calcium-dependent protein kinase 16%2C transcript variant X1	Pkinase	jre04626||jre01001	Plant-pathogen interaction||Protein kinases
108998009	LOC108998009	NW_017443612.1	probable LRR receptor-like serine/threonine-protein kinase At1g56140%2C transcript variant X2	Pkinase	--	--
109005340	LOC109005340	NW_017389267.1	serine/threonine-protein kinase D6PKL1-like	Pkinase	--	--
109019122	LOC109019122	NW_017436391.1	casein kinase 1-like protein HD16%2C transcript variant X8	Pkinase	--	--
108991844	LOC108991844	NW_017443519.1	dual specificity tyrosine-phosphorylation-regulated kinase 2-like	Pkinase	--	--
109001504	LOC109001504	NW_017388963.1	AP2-associated protein kinase 1	Pkinase	jre01001||jre04131	Protein kinases||Membrane trafficking
109005945	LOC109005945	NW_017389324.1	probable serine/threonine-protein kinase At1g54610	Pkinase	jre01001	Protein kinases
109022329	LOC109022329	NW_017438781.1	rust resistance kinase Lr10-like	Pkinase	--	--
108995833	LOC108995833	NW_017443587.1	cysteine-rich receptor-like protein kinase 10	Pkinase	--	--
108989468	LOC108989468	NW_017443255.1	uncharacterized LOC108989468%2C transcript variant X2	Pkinase	--	--
109007013	LOC109007013	NW_017389385.1	serine/threonine-protein kinase SRK2A	Pkinase	jre04016||jre04075||jre01001	MAPK signaling pathway - plant||Plant hormone signal transduction||Protein kinases
108985500	LOC108985500	NW_017388887.1	serine/threonine-protein kinase D6PK-like%2C transcript variant X1	Pkinase	jre99980	Enzymes with EC numbers
109021712	LOC109021712	NW_017438275.1	serine/threonine-protein kinase BLUS1-like%2C transcript variant X4	Pkinase	--	--
109018968	LOC109018968	NW_017436279.1	-	Pkinase	--	--
108989979	LOC108989979	NW_017443274.1	CBL-interacting protein kinase 2-like%2C transcript variant X2	Pkinase	jre01001||jre04131||jre03029	Protein kinases||Membrane trafficking||Mitochondrial biogenesis
109020401	LOC109020401	NW_017437252.1	receptor protein kinase-like protein ZAR1	Pkinase	--	--
109004021	LOC109004021	NW_017389159.1	cyclin-dependent kinase F-4-like%2C transcript variant X2	Pkinase	jre01001	Protein kinases
109007242	LOC109007242	NW_017388851.1	serine/threonine-protein kinase BLUS1	Pkinase	jre01001	Protein kinases
109002765	LOC109002765	NW_017389026.1	SRSF protein kinase 2-like	Pkinase	jre01001	Protein kinases
108990098	LOC108990098	NW_017388893.1	serine/threonine-protein kinase D6PK-like%2C transcript variant X1	Pkinase	--	--
108982541	LOC108982541	NW_017441549.1	somatic embryogenesis receptor kinase 1%2C transcript variant X2	Pkinase	jre01001	Protein kinases
109009023	LOC109009023	NW_017388854.1	serine/threonine-protein kinase tricorner-like%2C transcript variant X1	Pkinase	jre01001	Protein kinases
108996056	LOC108996056	NW_017388901.1	putative serine/threonine-protein kinase%2C transcript variant X1	Pkinase	--	--
108989474	LOC108989474	NW_017443255.1	CBL-interacting serine/threonine-protein kinase 7-like	Pkinase	jre01001	Protein kinases
109014382	LOC109014382	NW_017389986.1	serine/threonine-protein kinase 3/4%2C transcript variant X2	Pkinase	--	--
108985669	LOC108985669	NW_017388887.1	probable LRR receptor-like serine/threonine-protein kinase At4g26540	Pkinase	--	--
108995736	LOC108995736	NW_017443584.1	serine/threonine-protein kinase PEPKR2-like%2C transcript variant X1	Pkinase	--	--
108996787	LOC108996787	NW_017443598.1	probable serine/threonine-protein kinase WNK11	Pkinase	jre01001||jre01009	Protein kinases||Protein phosphatases and associated proteins
109009463	LOC109009463	NW_017389591.1	serine/threonine-protein kinase Aurora-1	Pkinase	jre01001||jre03036	Protein kinases||Chromosome and associated proteins
109001347	LOC109001347	NW_017388959.1	protein NSP-INTERACTING KINASE 1-like	Pkinase	--	--
109020232	LOC109020232	NW_017437143.1	G-type lectin S-receptor-like serine/threonine-protein kinase LECRK4	Pkinase	--	--
108992860	LOC108992860	NW_017443540.1	shaggy-related protein kinase epsilon%2C transcript variant X2	Pkinase	--	--
108992500	LOC108992500	NW_017443533.1	probable serine/threonine-protein kinase At1g54610%2C transcript variant X2	Pkinase	jre01001	Protein kinases
109000373	LOC109000373	NW_017388920.1	leucine-rich repeat receptor-like protein kinase PXL1	Pkinase	--	--
109005549	LOC109005549	NW_017389292.1	probable serine/threonine-protein kinase WNK3%2C transcript variant X2	Pkinase	jre01001||jre01009	Protein kinases||Protein phosphatases and associated proteins
108997439	LOC108997439	NW_017443603.1	calcium-dependent protein kinase 1-like	Pkinase	jre04626||jre01001	Plant-pathogen interaction||Protein kinases
109011067	LOC109011067	NW_017389736.1	CBL-interacting serine/threonine-protein kinase 23%2C transcript variant X2	Pkinase	--	--
108979126	LOC108979126	NW_017438865.1	CDPK-related kinase 3%2C transcript variant X1	Pkinase	--	--
109022073	LOC109022073	NW_017438580.1	casein kinase II subunit alpha-like	Pkinase	jre03008||jre04712||jre01001||jre03009	Ribosome biogenesis in eukaryotes||Circadian rhythm - plant||Protein kinases||Ribosome biogenesis
108989656	LOC108989656	NW_017443266.1	probable serine/threonine-protein kinase RLCKVII	Pkinase	--	--
109004591	LOC109004591	NW_017389213.1	receptor protein kinase-like protein ZAR1	Pkinase	--	--
108995820	LOC108995820	NW_017443587.1	F-box protein At5g49610-like	Pkinase	--	--
108997408	LOC108997408	NW_017388905.1	probable serine/threonine-protein kinase At1g54610%2C transcript variant X2	Pkinase	--	--
109010942	LOC109010942	NW_017389721.1	probable LRR receptor-like serine/threonine-protein kinase RKF3	Pkinase	--	--
108988931	LOC108988931	NW_017443120.1	shaggy-related protein kinase kappa-like%2C transcript variant X4	Pkinase	jre01001||jre03036	Protein kinases||Chromosome and associated proteins
108981243	LOC108981243	NW_017440461.1	serine/threonine-protein kinase SRPK-like	Pkinase	jre01001	Protein kinases
109005957	LOC109005957	NW_017389324.1	serine/threonine-protein kinase CDL1-like	Pkinase	--	--
109019928	LOC109019928	NW_017436902.1	calcium-dependent protein kinase 1-like%2C transcript variant X1	Pkinase	jre04626||jre01001	Plant-pathogen interaction||Protein kinases
108984014	LOC108984014	NW_017442257.1	protein kinase PVPK-1-like%2C transcript variant X1	Pkinase	jre99980	Enzymes with EC numbers
109006307	LOC109006307	NW_017389344.1	SNF1-related protein kinase catalytic subunit alpha KIN10-like%2C transcript variant X3	Pkinase	jre01001||jre04131||jre03029	Protein kinases||Membrane trafficking||Mitochondrial biogenesis
108983430	LOC108983430	NW_017388887.1	probable LRR receptor-like serine/threonine-protein kinase At4g31250	Pkinase	--	--
108979506	LOC108979506	NW_017439152.1	probably inactive leucine-rich repeat receptor-like protein kinase At2g25790	Pkinase	--	--
108981290	LOC108981290	NW_017440494.1	CBL-interacting serine/threonine-protein kinase 8-like	Pkinase	--	--
108999601	LOC108999601	NW_017444493.1	serine/threonine-protein kinase-like protein CCR4	Pkinase	--	--
109013244	LOC109013244	NW_017388856.1	germinal center kinase 1-like%2C transcript variant X1	Pkinase	jre01001||jre04131	Protein kinases||Membrane trafficking
109002351	LOC109002351	NW_017388999.1	CDPK-related kinase 5-like%2C transcript variant X1	Pkinase	--	--
109010059	LOC109010059	NW_017389642.1	CBL-interacting serine/threonine-protein kinase 5-like	Pkinase	--	--
108991370	LOC108991370	NW_017443495.1	mitogen-activated protein kinase homolog NTF3	Pkinase	jre04016||jre01001	MAPK signaling pathway - plant||Protein kinases
109011392	LOC109011392	NW_017389762.1	probable serine/threonine-protein kinase At1g54610%2C transcript variant X1	Pkinase	jre01001	Protein kinases
109019582	LOC109019582	NW_017388866.1	cyclin-dependent kinase G-2%2C transcript variant X4	Pkinase	jre01001||jre03041	Protein kinases||Spliceosome
109001415	LOC109001415	NW_017388809.1	serine/threonine-protein kinase ATG1a%2C transcript variant X2	Pkinase	jre04136||jre01001||jre04131||jre03029	Autophagy - other||Protein kinases||Membrane trafficking||Mitochondrial biogenesis
108999600	LOC108999600	NW_017444493.1	receptor-like protein kinase HSL1%2C transcript variant X2	Pkinase	--	--
109008260	LOC109008260	NW_017389472.1	putative receptor-like protein kinase At1g80870	Pkinase	--	--
108998820	LOC108998820	NW_017443624.1	PTI1-like tyrosine-protein kinase At3g15890	Pkinase	--	--
108979484	LOC108979484	NW_017439131.1	probable serine/threonine-protein kinase WNK9%2C transcript variant X2	Pkinase	jre01001||jre01009	Protein kinases||Protein phosphatases and associated proteins
109007084	LOC109007084	NW_017389385.1	BRASSINOSTEROID INSENSITIVE 1-associated receptor kinase 1-like%2C transcript variant X2	Pkinase	jre04016||jre04075||jre04626||jre01001	MAPK signaling pathway - plant||Plant hormone signal transduction||Plant-pathogen interaction||Protein kinases
109012347	LOC109012347	NW_017389835.1	probable serine/threonine-protein kinase At1g09600	Pkinase	jre01001	Protein kinases
108996296	LOC108996296	NW_017443591.1	calcium/calmodulin-regulated receptor-like kinase 2	Pkinase	--	--
108988935	LOC108988935	NW_017443120.1	probable serine/threonine-protein kinase At1g09600	Pkinase	--	--
108997111	LOC108997111	NW_017443600.1	serine/threonine-protein kinase BLUS1-like	Pkinase	jre01001	Protein kinases
108994264	LOC108994264	NW_017443563.1	probable serine/threonine-protein kinase WNK9%2C transcript variant X1	Pkinase	jre01001||jre01009	Protein kinases||Protein phosphatases and associated proteins
108987723	LOC108987723	NW_017442989.1	shaggy-related protein kinase gamma-like	Pkinase	--	--
109021398	LOC109021398	NW_017438063.1	LEAF RUST 10 DISEASE-RESISTANCE LOCUS RECEPTOR-LIKE PROTEIN KINASE-like 1.5	Pkinase	--	--
109005505	LOC109005505	NW_017389285.1	inactive leucine-rich repeat receptor-like protein kinase CORYNE	Pkinase	--	--
108995996	LOC108995996	NW_017443590.1	casein kinase 1-like protein 6	Pkinase	--	--
109015819	LOC109015819	NW_017398435.1	serine/threonine-protein kinase WNK1-like	Pkinase	--	--
109011896	LOC109011896	NW_017389802.1	-	Pkinase	jre04626||jre01001	Plant-pathogen interaction||Protein kinases
108983191	LOC108983191	NW_017441926.1	CDPK-related kinase 5-like	Pkinase	jre99980	Enzymes with EC numbers
108990333	LOC108990333	NW_017443280.1	lysM domain receptor-like kinase 3	Pkinase	--	--
108986912	LOC108986912	NW_017442861.1	protein kinase PINOID-like	Pkinase	--	--
109003854	LOC109003854	NW_017389148.1	probable LRR receptor-like serine/threonine-protein kinase At4g26540	Pkinase	--	--
109021646	LOC109021646	NW_017438254.1	protein kinase PVPK-1-like%2C transcript variant X2	Pkinase	jre99980	Enzymes with EC numbers
109007236	LOC109007236	NW_017389406.1	mitogen-activated protein kinase kinase 3%2C transcript variant X1	Pkinase	jre04016||jre01001	MAPK signaling pathway - plant||Protein kinases
108995060	LOC108995060	NW_017443574.1	probable serine/threonine-protein kinase At1g54610	Pkinase	jre01001	Protein kinases
109004290	LOC109004290	NW_017389194.1	probable serine/threonine-protein kinase At4g35230	Pkinase_Tyr	jre04075||jre01001	Plant hormone signal transduction||Protein kinases
109014624	LOC109014624	NW_017390343.1	probable receptor-like protein kinase At5g47070	Pkinase_Tyr	--	--
109011794	LOC109011794	NW_017389791.1	serine/threonine-protein kinase STY46-like	Pkinase_Tyr	--	--
109001848	LOC109001848	NW_017388969.1	proline-rich receptor-like protein kinase PERK1%2C transcript variant X4	Pkinase_Tyr	--	--
108984418	LOC108984418	NW_017442404.1	tyrosine-protein kinase shark	Pkinase_Tyr	--	--
109014683	LOC109014683	NW_017390606.1	cysteine-rich receptor-like protein kinase 25	Pkinase_Tyr	--	--
108988787	LOC108988787	NW_017443109.1	protein kinase 2B%2C chloroplastic-like	Pkinase_Tyr	--	--
109003590	LOC109003590	NW_017389118.1	probable LRR receptor-like serine/threonine-protein kinase At3g47570	Pkinase_Tyr	--	--
108979252	LOC108979252	NW_017438954.1	cysteine-rich receptor-like protein kinase 29	Pkinase_Tyr	--	--
108993243	LOC108993243	NW_017443544.1	cysteine-rich receptor-like protein kinase 4%2C transcript variant X3	Pkinase_Tyr	--	--
109007723	LOC109007723	NW_017389441.1	non-functional pseudokinase ZED1-like	Pkinase_Tyr	--	--
108995840	LOC108995840	NW_017443587.1	cysteine-rich receptor-like protein kinase 10%2C transcript variant X1	Pkinase_Tyr	--	--
109008923	LOC109008923	NW_017389545.1	probable receptor-like protein kinase At5g15080%2C transcript variant X3	Pkinase_Tyr	--	--
108981580	LOC108981580	NW_017440582.1	probable serine/threonine-protein kinase NAK	Pkinase_Tyr	--	--
109013190	LOC109013190	NW_017389887.1	probable LRR receptor-like serine/threonine-protein kinase At2g24230	Pkinase_Tyr	--	--
109013922	LOC109013922	NW_017389949.1	E3 ubiquitin-protein ligase KEG-like%2C transcript variant X1	Pkinase_Tyr	--	--
109002952	LOC109002952	NW_017389056.1	rust resistance kinase Lr10-like	Pkinase_Tyr	--	--
108991294	LOC108991294	NW_017443491.1	inactive protein kinase SELMODRAFT_444075-like%2C transcript variant X4	Pkinase_Tyr	--	--
109015255	LOC109015255	NW_017393800.1	proline-rich receptor-like protein kinase PERK3	Pkinase_Tyr	--	--
108996819	LOC108996819	NW_017443598.1	G-type lectin S-receptor-like serine/threonine-protein kinase LECRK1	Pkinase_Tyr	--	--
108989516	LOC108989516	NW_017443256.1	serine/threonine-protein kinase HT1-like	Pkinase_Tyr	--	--
108979763	LOC108979763	NW_017439372.1	probable inactive receptor kinase At5g67200	Pkinase_Tyr	--	--
108989542	LOC108989542	NW_017443256.1	serine/threonine-protein kinase At5g01020%2C transcript variant X2	Pkinase_Tyr	--	--
109019133	LOC109019133	NW_017436397.1	probable serine/threonine-protein kinase At4g35230	Pkinase_Tyr	jre04075||jre01001	Plant hormone signal transduction||Protein kinases
108996337	LOC108996337	NW_017443591.1	probable serine/threonine-protein kinase At5g41260	Pkinase_Tyr	jre04075||jre01001	Plant hormone signal transduction||Protein kinases
108990725	LOC108990725	NW_017443356.1	uncharacterized LOC108990725%2C transcript variant X1	Pkinase_Tyr	--	--
109003631	LOC109003631	NW_017388832.1	probable receptor-like protein kinase At5g56460%2C transcript variant X1	Pkinase_Tyr	--	--
109010017	LOC109010017	NW_017389638.1	L-type lectin-domain containing receptor kinase S.4-like%2C transcript variant X2	Pkinase_Tyr	--	--
108980962	LOC108980962	NW_017440281.1	serine/threonine-protein kinase EDR1-like%2C transcript variant X2	Pkinase_Tyr	--	--
108999233	LOC108999233	NW_017443629.1	protein NSP-INTERACTING KINASE 2-like	Pkinase_Tyr	--	--
109020593	LOC109020593	NW_017388870.1	probable inactive receptor kinase At5g10020%2C transcript variant X1	Pkinase_Tyr	--	--
108997115	LOC108997115	NW_017443600.1	lysM domain receptor-like kinase 3	Pkinase_Tyr	--	--
108996391	LOC108996391	NW_017388902.1	serine/threonine-protein kinase HT1-like%2C transcript variant X2	Pkinase_Tyr	--	--
108984708	LOC108984708	NW_017442521.1	probable inactive receptor-like protein kinase At3g56050	Pkinase_Tyr	--	--
109005542	LOC109005542	NW_017389292.1	serine/threonine-protein kinase HT1-like%2C transcript variant X1	Pkinase_Tyr	--	--
109004226	LOC109004226	NW_017389191.1	serine/threonine-protein kinase HT1-like	Pkinase_Tyr	--	--
108995845	LOC108995845	NW_017443587.1	cysteine-rich receptor-like protein kinase 10	Pkinase_Tyr	--	--
108988123	LOC108988123	NW_017443009.1	receptor-like protein kinase FERONIA%2C transcript variant X2	Pkinase_Tyr	--	--
109009126	LOC109009126	NW_017389563.1	probable receptor-like protein kinase At2g23200%2C transcript variant X2	Pkinase_Tyr	--	--
109007206	LOC109007206	NW_017389401.1	proline-rich receptor-like protein kinase PERK3%2C transcript variant X1	Pkinase_Tyr	--	--
109011179	LOC109011179	NW_017388856.1	non-functional pseudokinase ZED1-like%2C transcript variant X3	Pkinase_Tyr	--	--
108999710	LOC108999710	NW_017445081.1	probable LIM domain-containing serine/threonine-protein kinase DDB_G0287001	Pkinase_Tyr	--	--
109002997	LOC109002997	NW_017389061.1	serine/threonine-protein kinase CDL1-like	Pkinase_Tyr	--	--
108993200	LOC108993200	NW_017443544.1	serine/threonine-protein kinase At5g01020-like	Pkinase_Tyr	--	--
109003756	LOC109003756	NW_017389139.1	probable receptor-like protein kinase At5g47070%2C transcript variant X1	Pkinase_Tyr	--	--
108985205	LOC108985205	NW_017442650.1	PTI1-like tyrosine-protein kinase 1	Pkinase_Tyr	jre04626||jre01001	Plant-pathogen interaction||Protein kinases
109007910	LOC109007910	NW_017389449.1	inactive protein kinase SELMODRAFT_444075-like%2C transcript variant X1	Pkinase_Tyr	--	--
109021416	LOC109021416	NW_017438075.1	protein STRUBBELIG-RECEPTOR FAMILY 7-like%2C transcript variant X2	Pkinase_Tyr	--	--
109012875	LOC109012875	NW_017389860.1	probable LRR receptor-like serine/threonine-protein kinase At4g20940%2C transcript variant X4	Pkinase_Tyr	--	--
108983469	LOC108983469	NW_017442042.1	G-type lectin S-receptor-like serine/threonine-protein kinase B120%2C transcript variant X2	Pkinase_Tyr	--	--
108988090	LOC108988090	NW_017443009.1	calcium/calmodulin-regulated receptor-like kinase 2	Pkinase_Tyr	--	--
109015232	LOC109015232	NW_017388861.1	serine/threonine-protein kinase STY17-like%2C transcript variant X2	Pkinase_Tyr	--	--
109001403	LOC109001403	NW_017388959.1	C-type lectin receptor-like tyrosine-protein kinase At1g52310%2C transcript variant X2	Pkinase_Tyr	--	--
109003510	LOC109003510	NW_017389109.1	leucine-rich repeat receptor-like tyrosine-protein kinase PXC3	Pkinase_Tyr	--	--
109011256	LOC109011256	NW_017389752.1	uncharacterized LOC109011256	Pkinase_Tyr	--	--
108984350	LOC108984350	NW_017442394.1	probable leucine-rich repeat receptor-like protein kinase At5g49770	Pkinase_Tyr	--	--
109000586	LOC109000586	NW_017388934.1	receptor-like protein kinase FERONIA	Pkinase_Tyr	--	--
108997423	LOC108997423	NW_017443603.1	probable serine/threonine-protein kinase At5g41260%2C transcript variant X1	Pkinase_Tyr	jre04075||jre01001	Plant hormone signal transduction||Protein kinases
108980398	LOC108980398	NW_017439863.1	G-type lectin S-receptor-like serine/threonine-protein kinase SD3-1%2C transcript variant X1	Pkinase_Tyr	--	--
108989897	LOC108989897	NW_017443272.1	probable serine/threonine-protein kinase DDB_G0282895%2C transcript variant X2	Pkinase_Tyr	--	--
109012179	LOC109012179	NW_017389825.1	probable inactive leucine-rich repeat receptor-like protein kinase At3g03770%2C transcript variant X1	Pkinase_Tyr	--	--
108995358	LOC108995358	NW_017443578.1	wall-associated receptor kinase-like 14%2C transcript variant X3	Pkinase_Tyr	--	--
109011547	LOC109011547	NW_017389772.1	putative receptor-like protein kinase At4g00960	Pkinase_Tyr	--	--
109009789	LOC109009789	NW_017388855.1	inactive protein kinase SELMODRAFT_444075-like%2C transcript variant X1	Pkinase_Tyr	--	--
109021156	LOC109021156	NW_017437829.1	serine/threonine-protein kinase MARK2-like%2C transcript variant X2	Pkinase_Tyr	--	--
109011642	LOC109011642	NW_017389777.1	lysM domain receptor-like kinase 3	Pkinase_Tyr	--	--
109020919	LOC109020919	NW_017437640.1	receptor-like protein kinase FERONIA	Pkinase_Tyr	--	--
108982677	LOC108982677	NW_017441646.1	probable receptor-like protein kinase At5g24010%2C transcript variant X2	Pkinase_Tyr	--	--
108986724	LOC108986724	NW_017442850.1	peptide methionine sulfoxide reductase-like	PMSR	--	--
109014197	LOC109014197	NW_017389967.1	probable protein phosphatase 2C 63	PP2C	--	--
109018205	LOC109018205	NW_017430886.1	probable protein phosphatase 2C 52	PP2C	--	--
109002354	LOC109002354	NW_017388822.1	probable protein phosphatase 2C 25	PP2C	jre01009	Protein phosphatases and associated proteins
109010074	LOC109010074	NW_017389645.1	probable protein phosphatase 2C 63	PP2C	--	--
108986182	LOC108986182	NW_017442815.1	probable protein phosphatase 2C 47	PP2C	jre01009||jre03009	Protein phosphatases and associated proteins||Ribosome biogenesis
108982727	LOC108982727	NW_017388886.1	probable protein phosphatase 2C 76%2C transcript variant X1	PP2C	jre01009	Protein phosphatases and associated proteins
108997697	LOC108997697	NW_017443606.1	probable protein phosphatase 2C 46%2C transcript variant X1	PP2C	jre01009	Protein phosphatases and associated proteins
108986641	LOC108986641	NW_017442844.1	probable protein phosphatase 2C 58%2C transcript variant X2	PP2C	jre01009	Protein phosphatases and associated proteins
108999793	LOC108999793	NW_017445832.1	probable protein phosphatase 2C 13	PP2C	jre01009||jre03009	Protein phosphatases and associated proteins||Ribosome biogenesis
108984820	LOC108984820	NW_017442551.1	probable protein phosphatase 2C 10%2C transcript variant X1	PP2C	jre01009	Protein phosphatases and associated proteins
109003005	LOC109003005	NW_017389061.1	probable protein phosphatase 2C 38%2C transcript variant X2	PP2C	jre01009	Protein phosphatases and associated proteins
109001007	LOC109001007	NW_017388951.1	probable protein phosphatase 2C 60%2C transcript variant X8	PP2C	--	--
109019011	LOC109019011	NW_017436304.1	protein kinase and PP2C-like domain-containing protein%2C transcript variant X2	PP2C	--	--
109005271	LOC109005271	NW_017389257.1	probable protein phosphatase 2C 34	PP2C	--	--
109005189	LOC109005189	NW_017389255.1	probable protein phosphatase 2C 59%2C transcript variant X1	PP2C	jre01009	Protein phosphatases and associated proteins
109011952	LOC109011952	NW_017389802.1	probable protein phosphatase 2C 68	PP2C	jre01009	Protein phosphatases and associated proteins
108985402	LOC108985402	NW_017442694.1	probable protein phosphatase 2C 34	PP2C	--	--
109013230	LOC109013230	NW_017388856.1	probable protein phosphatase 2C 39	PP2C	jre01009	Protein phosphatases and associated proteins
108987650	LOC108987650	NW_017442967.1	probable protein phosphatase 2C 15	PP2C	--	--
108995052	LOC108995052	NW_017443574.1	probable protein phosphatase 2C 35%2C transcript variant X3	PP2C	--	--
109002653	LOC109002653	NW_017389020.1	probable protein phosphatase 2C 4	PP2C	--	--
109019307	LOC109019307	NW_017436506.1	probable protein phosphatase 2C 11	PP2C	jre01009	Protein phosphatases and associated proteins
109017805	LOC109017805	NW_017388862.1	probable protein phosphatase 2C 24	PP2C	--	--
108986745	LOC108986745	NW_017442851.1	probable protein phosphatase 2C 6%2C transcript variant X3	PP2C	--	--
109007408	LOC109007408	NW_017389422.1	protein phosphatase 2C 29-like	PP2C	--	--
108987228	LOC108987228	NW_017442872.1	acyl carrier protein 2%2C mitochondrial-like	PP-binding	jre00190||jre00061	Oxidative phosphorylation||Fatty acid biosynthesis
108994072	LOC108994072	NW_017443560.1	pentatricopeptide repeat-containing protein At3g49240	PPR	--	--
108987863	LOC108987863	NW_017443008.1	pentatricopeptide repeat-containing protein At3g49740%2C transcript variant X2	PPR	--	--
108993302	LOC108993302	NW_017443546.1	-	PPR	--	--
108989473	LOC108989473	NW_017443255.1	pentatricopeptide repeat-containing protein At3g23020	PPR	--	--
109002138	LOC109002138	NW_017388982.1	putative pentatricopeptide repeat-containing protein At5g37570	PPR	--	--
109021281	LOC109021281	NW_017437967.1	pentatricopeptide repeat-containing protein At5g16860	PPR	--	--
108991303	LOC108991303	NW_017443495.1	pentatricopeptide repeat-containing protein At1g25360	PPR	--	--
108996347	LOC108996347	NW_017443591.1	pentatricopeptide repeat-containing protein At5g02860	PPR	--	--
109016522	LOC109016522	NW_017388861.1	pentatricopeptide repeat-containing protein At2g44880%2C transcript variant X2	PPR	--	--
109018808	LOC109018808	NW_017436213.1	pentatricopeptide repeat-containing protein At2g17670%2C transcript variant X1	PPR	--	--
108991719	LOC108991719	NW_017388897.1	pentatricopeptide repeat-containing protein At1g07740%2C mitochondrial	PPR	--	--
109006105	LOC109006105	NW_017389334.1	pentatricopeptide repeat-containing protein At3g16010%2C transcript variant X1	PPR	--	--
108994673	LOC108994673	NW_017388898.1	pentatricopeptide repeat-containing protein At4g21065-like	PPR	--	--
109006679	LOC109006679	NW_017389360.1	pentatricopeptide repeat-containing protein At4g38150-like	PPR	--	--
108989226	LOC108989226	NW_017443217.1	pentatricopeptide repeat-containing protein At5g59600	PPR	--	--
108987505	LOC108987505	NW_017442917.1	-	PPR	--	--
108981365	LOC108981365	NW_017440523.1	putative pentatricopeptide repeat-containing protein At1g77010%2C mitochondrial	PPR	--	--
108988848	LOC108988848	NW_017443120.1	pentatricopeptide repeat-containing protein At5g66520-like	PPR	--	--
108981936	LOC108981936	NW_017441053.1	pentatricopeptide repeat-containing protein At1g03540	PPR	--	--
109012117	LOC109012117	NW_017388856.1	putative pentatricopeptide repeat-containing protein At1g53330	PPR	--	--
109002430	LOC109002430	NW_017389005.1	putative pentatricopeptide repeat-containing protein At2g01510	PPR	--	--
109009902	LOC109009902	NW_017388855.1	pentatricopeptide repeat-containing protein At2g15690-like	PPR	--	--
108989796	LOC108989796	NW_017388893.1	pentatricopeptide repeat-containing protein At2g21090-like	PPR	--	--
109019387	LOC109019387	NW_017436590.1	putative pentatricopeptide repeat-containing protein At3g05240	PPR	--	--
108987857	LOC108987857	NW_017443008.1	pentatricopeptide repeat-containing protein At1g11290%2C chloroplastic-like%2C transcript variant X2	PPR	--	--
109010424	LOC109010424	NW_017389673.1	pentatricopeptide repeat-containing protein At1g28690%2C mitochondrial-like	PPR	--	--
108988304	LOC108988304	NW_017443020.1	pentatricopeptide repeat-containing protein At5g27270-like	PPR	--	--
109011132	LOC109011132	NW_017389739.1	putative pentatricopeptide repeat-containing protein At3g25060%2C mitochondrial	PPR	--	--
109012149	LOC109012149	NW_017389822.1	pentatricopeptide repeat-containing protein At3g21470	PPR	--	--
108979967	LOC108979967	NW_017439514.1	rubber cis-polyprenyltransferase HRT2-like%2C transcript variant X1	Prenyltransf	jre00900||jre01006	Terpenoid backbone biosynthesis||Prenyltransferases
108981217	LOC108981217	NW_017440450.1	probable inactive histone-lysine N-methyltransferase SUVR2%2C transcript variant X2	Pre-SET	--	--
108986942	LOC108986942	NW_017442862.1	amidophosphoribosyltransferase%2C chloroplastic	Pribosyltran	jre00230||jre00250||jre01002	Purine metabolism||Alanine, aspartate and glutamate metabolism||Peptidases and inhibitors
108985589	LOC108985589	NW_017442731.1	ribose-phosphate pyrophosphokinase 4-like%2C transcript variant X1	Pribosyltran	--	--
108992876	LOC108992876	NW_017443540.1	peptidyl-prolyl cis-trans isomerase%2C chloroplastic	Pro_isomerase	--	--
109001815	LOC109001815	NW_017388967.1	peptidyl-prolyl cis-trans isomerase CYP95%2C transcript variant X1	Pro_isomerase	--	--
108979794	LOC108979794	NW_017439394.1	peptidyl-prolyl cis-trans isomerase CYP40-like	Pro_isomerase	jre03110	Chaperones and folding catalysts
109009646	LOC109009646	NW_017389595.1	-	Proteasome	jre03050||jre01002||jre03051	Proteasome||Peptidases and inhibitors||Proteasome
108993702	LOC108993702	NW_017443553.1	proteasome subunit beta type-4-like	Proteasome	jre03050||jre01002||jre03051	Proteasome||Peptidases and inhibitors||Proteasome
108988163	LOC108988163	NW_017443009.1	pre-mRNA-splicing factor 38B	PRP38	jre03040||jre03041	Spliceosome||Spliceosome
109012506	LOC109012506	NW_017389844.1	CDP-diacylglycerol--serine O-phosphatidyltransferase 1-like%2C transcript variant X2	PSS	jre00564	Glycerophospholipid metabolism
108988725	LOC108988725	NW_017443106.1	putative peptidyl-tRNA hydrolase PTRHD1	PTH2	--	--
108980632	LOC108980632	NW_017440062.1	serine/threonine-protein phosphatase 2A activator%2C transcript variant X7	PTPA	jre01009	Protein phosphatases and associated proteins
108981798	LOC108981798	NW_017440803.1	serine/threonine-protein phosphatase 2A activator-like%2C transcript variant X2	PTPA	jre01009	Protein phosphatases and associated proteins
108997088	LOC108997088	NW_017443600.1	uncharacterized LOC108997088	PWWP	--	--
109007897	LOC109007897	NW_017389449.1	uncharacterized protein At1g51745%2C transcript variant X2	PWWP	--	--
108996934	LOC108996934	NW_017443599.1	sorting nexin 2B-like%2C transcript variant X1	PX	--	--
109006421	LOC109006421	NW_017389353.1	internal alternative NAD(P)H-ubiquinone oxidoreductase A2%2C mitochondrial-like	Pyr_redox_2	jre99980	Enzymes with EC numbers
109005339	LOC109005339	NW_017389267.1	monodehydroascorbate reductase%2C seedling isozyme-like	Pyr_redox_2	jre00053	Ascorbate and aldarate metabolism
108990600	LOC108990600	NW_017443338.1	external alternative NAD(P)H-ubiquinone oxidoreductase B2%2C mitochondrial-like	Pyr_redox_2	jre99980	Enzymes with EC numbers
108986181	LOC108986181	NW_017442815.1	dihydrolipoyl dehydrogenase 1%2C mitochondrial%2C transcript variant X2	Pyr_redox_2	jre00010||jre00020||jre00620||jre00630||jre00640||jre00260||jre00280||jre00310||jre00380||jre04147	Glycolysis / Gluconeogenesis||Citrate cycle (TCA cycle)||Pyruvate metabolism||Glyoxylate and dicarboxylate metabolism||Propanoate metabolism||Glycine, serine and threonine metabolism||Valine, leucine and isoleucine degradation||Lysine degradation||Tryptophan metabolism||Exosome
109008840	LOC109008840	NW_017389545.1	internal alternative NAD(P)H-ubiquinone oxidoreductase A1%2C mitochondrial-like%2C transcript variant X2	Pyr_redox_2	--	--
108987798	LOC108987798	NW_017442997.1	NADPH-dependent thioredoxin reductase 3-like%2C transcript variant X1	Pyr_redox_2	jre00450	Selenocompound metabolism
108992868	LOC108992868	NW_017443540.1	monodehydroascorbate reductase 4%2C peroxisomal	Pyr_redox_2	jre00053	Ascorbate and aldarate metabolism
108984851	LOC108984851	NW_017442560.1	glutathione reductase%2C chloroplastic-like%2C transcript variant X1	Pyr_redox_2	jre00480	Glutathione metabolism
108996371	LOC108996371	NW_017443591.1	alternative NAD(P)H-ubiquinone oxidoreductase C1%2C chloroplastic/mitochondrial%2C transcript variant X2	Pyr_redox_2	jre00130	Ubiquinone and other terpenoid-quinone biosynthesis
108982027	LOC108982027	NW_017441133.1	pyridoxine/pyridoxamine 5'-phosphate oxidase 1%2C chloroplastic%2C transcript variant X2	Pyridox_oxidase	--	--
109006774	LOC109006774	NW_017389361.1	soluble inorganic pyrophosphatase 4-like%2C transcript variant X2	Pyrophosphatase	jre00190	Oxidative phosphorylation
108981022	LOC108981022	NW_017440318.1	soluble inorganic pyrophosphatase 4%2C transcript variant X3	Pyrophosphatase	jre00190	Oxidative phosphorylation
109009177	LOC109009177	NW_017389566.1	sister chromatid cohesion 1 protein 2	Rad21_Rec8_N	jre03036	Chromosome and associated proteins
109008539	LOC109008539	NW_017389502.1	CDK5RAP1-like protein%2C transcript variant X3	Radical_SAM	--	--
108986586	LOC108986586	NW_017442839.1	elongator complex protein 3	Radical_SAM	--	--
108998851	LOC108998851	NW_017443624.1	GTP-binding protein YPTM2-like	Ras	jre04131||jre04147||jre04031	Membrane trafficking||Exosome||GTP-binding proteins
108983547	LOC108983547	NW_017442069.1	uncharacterized GTP-binding protein At5g64813-like%2C transcript variant X2	Ras	jre04031	GTP-binding proteins
109000393	LOC109000393	NW_017388922.1	ras-related protein Rab7	Ras	--	--
108989113	LOC108989113	NW_017443168.1	uncharacterized GTP-binding protein At5g64813	Ras	jre04031	GTP-binding proteins
108999100	LOC108999100	NW_017443629.1	rac-like GTP-binding protein 3	Ras	jre04145||jre04131||jre04147||jre04031	Phagosome||Membrane trafficking||Exosome||GTP-binding proteins
109002181	LOC109002181	NW_017388988.1	uncharacterized LOC109002181	Ras	jre04131||jre04031	Membrane trafficking||GTP-binding proteins
108987328	LOC108987328	NW_017442877.1	ras-related protein RABA5c-like	Ras	jre04144||jre04131||jre04147||jre04031	Endocytosis||Membrane trafficking||Exosome||GTP-binding proteins
109020542	LOC109020542	NW_017437349.1	ras-related protein Rab7-like	Ras	--	--
109004563	LOC109004563	NW_017389211.1	ras-related protein RABA5a-like%2C transcript variant X4	Ras	jre04144||jre04131||jre04147||jre04031	Endocytosis||Membrane trafficking||Exosome||GTP-binding proteins
109001517	LOC109001517	NW_017388963.1	ras-related protein RABA4c	Ras	jre04144||jre04131||jre04147||jre04031	Endocytosis||Membrane trafficking||Exosome||GTP-binding proteins
108996834	LOC108996834	NW_017443598.1	ras-related protein RABA5a	Ras	jre04144||jre04131||jre04147||jre04031	Endocytosis||Membrane trafficking||Exosome||GTP-binding proteins
108981172	LOC108981172	NW_017440424.1	ras-related protein Rab7-like	Ras	jre04144||jre04145||jre04131||jre04147||jre04031	Endocytosis||Phagosome||Membrane trafficking||Exosome||GTP-binding proteins
109008497	LOC109008497	NW_017389499.1	ras-related protein RABA5b-like	Ras	jre04031	GTP-binding proteins
108993719	LOC108993719	NW_017443553.1	ras-related protein RABA1f-like	Ras	jre04144||jre04131||jre04147||jre04031	Endocytosis||Membrane trafficking||Exosome||GTP-binding proteins
108992764	LOC108992764	NW_017443539.1	ras-related protein RABF1	Ras	--	--
109011337	LOC109011337	NW_017389760.1	ras-related protein RABC2a-like%2C transcript variant X2	Ras	jre04131||jre04031	Membrane trafficking||GTP-binding proteins
108989111	LOC108989111	NW_017443168.1	ras-related protein Rab7-like%2C transcript variant X2	Ras	jre04144||jre04145||jre04131||jre04147||jre04031	Endocytosis||Phagosome||Membrane trafficking||Exosome||GTP-binding proteins
109006865	LOC109006865	NW_017389364.1	ras-related protein RABA6a-like	Ras	jre04031	GTP-binding proteins
109012251	LOC109012251	NW_017389829.1	ras-related protein Rab7	Ras	jre04144||jre04145||jre04131||jre04147||jre04031	Endocytosis||Phagosome||Membrane trafficking||Exosome||GTP-binding proteins
109009654	LOC109009654	NW_017389595.1	ras-related protein RABB1b-like	Ras	--	--
109008663	LOC109008663	NW_017389520.1	two-component response regulator ARR5-like	Response_reg	jre04075	Plant hormone signal transduction
108982143	LOC108982143	NW_017441213.1	two-component response regulator-like APRR9%2C transcript variant X1	Response_reg	jre04712	Circadian rhythm - plant
108992288	LOC108992288	NW_017443529.1	two-component response regulator-like PRR95%2C transcript variant X2	Response_reg	jre04712	Circadian rhythm - plant
108992642	LOC108992642	NW_017443536.1	two-component response regulator-like APRR3	Response_reg	jre04712	Circadian rhythm - plant
108983523	LOC108983523	NW_017442067.1	ethylene receptor 2-like%2C transcript variant X1	Response_reg	jre04016||jre04075	MAPK signaling pathway - plant||Plant hormone signal transduction
108989558	LOC108989558	NW_017443259.1	two-component response regulator ARR11-like	Response_reg	--	--
108999279	LOC108999279	NW_017443629.1	two-component response regulator ARR5	Response_reg	jre04075	Plant hormone signal transduction
108998323	LOC108998323	NW_017443618.1	uncharacterized LOC108998323	Retrotrans_gag	--	--
108998518	LOC108998518	NW_017443621.1	uncharacterized LOC108998518	Retrotrans_gag	--	--
108992956	LOC108992956	NW_017443543.1	uncharacterized LOC108992956	Retrotrans_gag	--	--
109000590	LOC109000590	NW_017388934.1	uncharacterized LOC109000590%2C transcript variant X1	Retrotrans_gag	--	--
109007339	LOC109007339	NW_017389417.1	rhodanese-like/PpiC domain-containing protein 12%2C chloroplastic%2C transcript variant X2	Rhodanese	--	--
109009712	LOC109009712	NW_017389600.1	thiosulfate sulfurtransferase 16%2C chloroplastic-like%2C transcript variant X2	Rhodanese	--	--
109018290	LOC109018290	NW_017431417.1	dual specificity phosphatase Cdc25	Rhodanese	jre01009	Protein phosphatases and associated proteins
108993979	LOC108993979	NW_017388898.1	adenylyltransferase and sulfurtransferase MOCS3	Rhodanese	jre04122||jre03016||jre04121	Sulfur relay system||Transfer RNA biogenesis||Ubiquitin system
108987690	LOC108987690	NW_017442978.1	rho GTPase-activating protein 5-like	RhoGAP	--	--
108997077	LOC108997077	NW_017443600.1	RHOMBOID-like protein 2	Rhomboid	--	--
108992490	LOC108992490	NW_017443532.1	RHOMBOID-like protein 13	Rhomboid	--	--
109015116	LOC109015116	NW_017392869.1	probable ribose-5-phosphate isomerase 2	Rib_5-P_isom_A	jre00030||jre00710	Pentose phosphate pathway||Carbon fixation in photosynthetic organisms
108991516	LOC108991516	NW_017443508.1	diphthine--ammonia ligase	Ribonuc_L-PSP	jre03012	Translation factors
108993929	LOC108993929	NW_017388898.1	ribonuclease 3-like protein 2	Ribonuclease_3	--	--
108996299	LOC108996299	NW_017443591.1	endoribonuclease Dicer homolog 3a	Ribonuclease_3	jre03036	Chromosome and associated proteins
108987356	LOC108987356	NW_017442878.1	-	Ribonuclease_3	--	--
109012219	LOC109012219	NW_017389828.1	ribonuclease 2	Ribonuclease_T2	jre03016	Transfer RNA biogenesis
109018143	LOC109018143	NW_017430414.1	60S ribosomal protein L8-1	Ribosomal_L2_C	--	--
109015439	LOC109015439	NW_017388861.1	ribosomal protein S14%2C mitochondrial-like%2C transcript variant X2	Ribosomal_S14	jre03010||jre03011	Ribosome||Ribosome
109000706	LOC109000706	NW_017388936.1	uncharacterized LOC109000706	RimM	--	--
108985514	LOC108985514	NW_017388887.1	DNA-directed RNA polymerases I and III subunit RPAC1	RNA_pol_L	jre03020||jre03021	RNA polymerase||Transcription machinery
108993466	LOC108993466	NW_017443547.1	DNA-directed RNA polymerase I subunit 2	RNA_pol_Rpb2_6	--	--
109005225	LOC109005225	NW_017389255.1	DNA-directed RNA polymerase D subunit 2b-like	RNA_pol_Rpb2_6	--	--
108999462	LOC108999462	NW_017444018.1	DNA-directed RNA polymerase III subunit rpc6-like%2C transcript variant X1	RNA_pol_Rpc34	jre03020||jre03021	RNA polymerase||Transcription machinery
109000860	LOC109000860	NW_017388947.1	polyribonucleotide nucleotidyltransferase 1%2C chloroplastic	RNase_PH	jre03018||jre03019||jre03016	RNA degradation||Messenger RNA biogenesis||Transfer RNA biogenesis
109005327	LOC109005327	NW_017389266.1	exosome complex component RRP45A-like%2C transcript variant X2	RNase_PH	jre03018||jre03019	RNA degradation||Messenger RNA biogenesis
108984003	LOC108984003	NW_017442254.1	exosome complex component RRP42%2C transcript variant X4	RNase_PH	jre03018||jre03019	RNA degradation||Messenger RNA biogenesis
109018846	LOC109018846	NW_017436234.1	carotenoid 9%2C10(9'%2C10')-cleavage dioxygenase 1	RPE65	jre99980	Enzymes with EC numbers
108997541	LOC108997541	NW_017443604.1	splicing factor 3B subunit 4-like	RRM_1	jre03040||jre03041	Spliceosome||Spliceosome
108981229	LOC108981229	NW_017388882.1	heterogeneous nuclear ribonucleoprotein 1-like	RRM_1	jre03015||jre03019	mRNA surveillance pathway||Messenger RNA biogenesis
109013264	LOC109013264	NW_017389891.1	UBP1-associated protein 2B-like	RRM_1	jre03040||jre03019||jre03041	Spliceosome||Messenger RNA biogenesis||Spliceosome
108992262	LOC108992262	NW_017443528.1	polyadenylate-binding protein 2-like	RRM_1	jre03015||jre03018||jre03019||jre03041	mRNA surveillance pathway||RNA degradation||Messenger RNA biogenesis||Spliceosome
109011463	LOC109011463	NW_017389765.1	serine/arginine-rich splicing factor SR45%2C transcript variant X1	RRM_1	jre03013||jre03015||jre03019	Nucleocytoplasmic transport||mRNA surveillance pathway||Messenger RNA biogenesis
108996002	LOC108996002	NW_017443590.1	heterogeneous nuclear ribonucleoprotein 1-like	RRM_1	jre03015||jre03019	mRNA surveillance pathway||Messenger RNA biogenesis
108981086	LOC108981086	NW_017388882.1	putative G3BP-like protein	RRM_1	--	--
108998139	LOC108998139	NW_017443615.1	nucleolin 2-like%2C transcript variant X2	RRM_1	jre03009||jre03036	Ribosome biogenesis||Chromosome and associated proteins
109013517	LOC109013517	NW_017389916.1	33 kDa ribonucleoprotein%2C chloroplastic%2C transcript variant X3	RRM_1	--	--
108983296	LOC108983296	NW_017441968.1	heterogeneous nuclear ribonucleoprotein 1-like	RRM_1	jre03015||jre03019	mRNA surveillance pathway||Messenger RNA biogenesis
108980839	LOC108980839	NW_017440201.1	RNA-binding protein 28%2C transcript variant X2	RRM_1	--	--
109009989	LOC109009989	NW_017389634.1	RNA-binding protein 39-like	RRM_1	jre03041	Spliceosome
108986551	LOC108986551	NW_017442836.1	oligouridylate-binding protein 1-like	RRM_1	jre03019||jre03041	Messenger RNA biogenesis||Spliceosome
109012799	LOC109012799	NW_017389859.1	putative G3BP-like protein%2C transcript variant X2	RRM_1	jre03019	Messenger RNA biogenesis
108985927	LOC108985927	NW_017442781.1	RNA-binding protein 42	RRM_1	--	--
108985070	LOC108985070	NW_017388887.1	zinc finger CCCH domain-containing protein 18-like%2C transcript variant X4	RRM_1	--	--
109001121	LOC109001121	NW_017388954.1	RNA-binding protein 1-like	RRM_1	jre03015||jre03019	mRNA surveillance pathway||Messenger RNA biogenesis
108986495	LOC108986495	NW_017442831.1	UBP1-associated protein 2A-like%2C transcript variant X3	RRM_1	jre03040||jre03019||jre03041	Spliceosome||Messenger RNA biogenesis||Spliceosome
108984045	LOC108984045	NW_017388887.1	polyadenylate-binding protein RBP45C-like	RRM_1	--	--
109006725	LOC109006725	NW_017389360.1	protein MEI2-like 4%2C transcript variant X3	RRM_1	--	--
109008641	LOC109008641	NW_017389516.1	RNA-binding protein CP29B%2C chloroplastic-like	RRM_1	--	--
109005331	LOC109005331	NW_017389266.1	zinc finger CCCH domain-containing protein 55-like%2C transcript variant X2	RRM_1	--	--
108983459	LOC108983459	NW_017442035.1	glycine-rich RNA-binding protein RZ1C-like	RRM_1	--	--
108995376	LOC108995376	NW_017443578.1	splicing factor 3B subunit 4-like	RRM_1	jre03040||jre03041	Spliceosome||Spliceosome
108994422	LOC108994422	NW_017443565.1	polyadenylate-binding protein-interacting protein 9-like%2C transcript variant X1	RRM_1	--	--
109007458	LOC109007458	NW_017388851.1	serine/arginine-rich splicing factor SC35-like%2C transcript variant X1	RRM_1	--	--
109000366	LOC109000366	NW_017388807.1	protein MEI2-like 4%2C transcript variant X6	RRM_1	--	--
109013403	LOC109013403	NW_017389906.1	glycine-rich RNA-binding protein RZ1A-like%2C transcript variant X1	RRM_1	--	--
108994260	LOC108994260	NW_017443563.1	RNA-binding protein 39-like	RRM_1	--	--
109007557	LOC109007557	NW_017389425.1	RNA-binding protein 1-like%2C transcript variant X5	RRM_1	--	--
108997275	LOC108997275	NW_017443602.1	binding partner of ACD11 1-like	RRM_1	--	--
109002631	LOC109002631	NW_017389020.1	THO complex subunit 4A-like	RRM_1	jre03040||jre03013||jre03015||jre03019||jre03041	Spliceosome||Nucleocytoplasmic transport||mRNA surveillance pathway||Messenger RNA biogenesis||Spliceosome
108994661	LOC108994661	NW_017443569.1	RNA-binding protein 8A-B-like	RRM_1	jre03040||jre03013||jre03015||jre03019||jre03041	Spliceosome||Nucleocytoplasmic transport||mRNA surveillance pathway||Messenger RNA biogenesis||Spliceosome
108984456	LOC108984456	NW_017442414.1	29 kDa ribonucleoprotein%2C chloroplastic	RRM_1	--	--
109007074	LOC109007074	NW_017389385.1	glycine-rich RNA-binding protein RZ1A-like%2C transcript variant X1	RRM_1	--	--
108993403	LOC108993403	NW_017443546.1	heterogeneous nuclear ribonucleoprotein 1-like%2C transcript variant X2	RRM_1	jre03015||jre03019	mRNA surveillance pathway||Messenger RNA biogenesis
109021647	LOC109021647	NW_017438254.1	glycine-rich RNA-binding protein 3%2C mitochondrial	RRM_1	jre03040||jre03019||jre03041	Spliceosome||Messenger RNA biogenesis||Spliceosome
108993632	LOC108993632	NW_017388898.1	polyadenylate-binding protein RBP45C-like	RRM_1	--	--
108981026	LOC108981026	NW_017440318.1	glycine-rich RNA-binding protein 6%2C mitochondrial	RRM_1	--	--
109011401	LOC109011401	NW_017389762.1	polypyrimidine tract-binding protein homolog 3-like%2C transcript variant X2	RRM_1	jre03041	Spliceosome
108983014	LOC108983014	NW_017441843.1	heterogeneous nuclear ribonucleoprotein 1-like%2C transcript variant X2	RRM_1	jre03015||jre03019	mRNA surveillance pathway||Messenger RNA biogenesis
108986386	LOC108986386	NW_017442823.1	THO complex subunit 4A-like	RRM_1	--	--
108984121	LOC108984121	NW_017388887.1	RNA-binding protein rsd1-like	RRM_1	--	--
108980825	LOC108980825	NW_017440186.1	putative G3BP-like protein	RRM_1	jre03019	Messenger RNA biogenesis
109009951	LOC109009951	NW_017389632.1	28 kDa ribonucleoprotein%2C chloroplastic-like	RRM_1	--	--
108982018	LOC108982018	NW_017441128.1	28 kDa ribonucleoprotein%2C chloroplastic-like	RRM_1	--	--
108988096	LOC108988096	NW_017443009.1	SUPPRESSOR OF ABI3-5%2C transcript variant X3	RRM_1	--	--
109011433	LOC109011433	NW_017389762.1	cleavage stimulating factor 64	RRM_1	jre03015||jre03019	mRNA surveillance pathway||Messenger RNA biogenesis
108990379	LOC108990379	NW_017443281.1	polyadenylate-binding protein 2-like	RRM_1	jre03015||jre03018||jre03019||jre03041	mRNA surveillance pathway||RNA degradation||Messenger RNA biogenesis||Spliceosome
109002343	LOC109002343	NW_017388999.1	polyadenylate-binding protein RBP47-like%2C transcript variant X2	RRM_1	--	--
109009976	LOC109009976	NW_017389634.1	polypyrimidine tract-binding protein homolog 3-like	RRM_1	--	--
108994752	LOC108994752	NW_017388898.1	heterogeneous nuclear ribonucleoprotein 1	RRM_1	--	--
108983961	LOC108983961	NW_017442242.1	THO complex subunit 4D-like	RRM_1	jre03040||jre03013||jre03015||jre03019||jre03041	Spliceosome||Nucleocytoplasmic transport||mRNA surveillance pathway||Messenger RNA biogenesis||Spliceosome
108981757	LOC108981757	NW_017440749.1	UBP1-associated protein 2A-like	RRM_1	jre03040||jre03019||jre03041	Spliceosome||Messenger RNA biogenesis||Spliceosome
novel.1401	-	NW_017443512.1	PF13976:GAG-pre-integrase domain|PF00665:Integrase core domain|PF14223:gag-polypeptide of LTR copia-type	rve	--	--
109001539	LOC109001539	NW_017388963.1	telomerase reverse transcriptase%2C transcript variant X1	RVT_1	jre03032	DNA replication proteins
108988623	LOC108988623	NW_017443058.1	group II intron-encoded protein LtrA	RVT_1	--	--
109004299	LOC109004299	NW_017389194.1	uncharacterized LOC109004299	RVT_1	--	--
109020052	LOC109020052	NW_017388868.1	aromatic-L-amino-acid decarboxylase-like	RVT_2	--	--
novel.1443	-	NW_017443546.1	PF07727:Reverse transcriptase (RNA-dependent DNA polymerase)|PF00665:Integrase core domain|PF13976:GAG-pre-integrase domain	RVT_2	jre00650||jre00360	Butanoate metabolism||Phenylalanine metabolism
109009319	LOC109009319	NW_017389575.1	probable alpha%2Calpha-trehalose-phosphate synthase [UDP-forming] 10	RVT_2	--	--
108985172	LOC108985172	NW_017442634.1	rRNA biogenesis protein RRP5%2C transcript variant X1	S1	jre03009	Ribosome biogenesis
108987416	LOC108987416	NW_017442881.1	probable mitochondrial saccharopine dehydrogenase-like oxidoreductase At5g39410	Saccharop_dh	--	--
108989830	LOC108989830	NW_017443271.1	uncharacterized LOC108989830%2C transcript variant X1	SAM_1	--	--
108980523	LOC108980523	NW_017439954.1	ribosome maturation protein SBDS	SBDS	--	--
109005933	LOC109005933	NW_017389324.1	squamosa promoter-binding-like protein 7	SBP	--	--
109014393	LOC109014393	NW_017389986.1	squamosa promoter-binding-like protein 6%2C transcript variant X3	SBP	--	--
109011078	LOC109011078	NW_017388856.1	SNARE-interacting protein KEULE%2C transcript variant X2	Sec1	jre04131||jre04147	Membrane trafficking||Exosome
108988573	LOC108988573	NW_017443041.1	dnaJ protein ERDJ2A-like	Sec63	--	--
108992353	LOC108992353	NW_017443530.1	serpin-ZX-like	Serpin	jre01002	Peptidases and inhibitors
108981090	LOC108981090	NW_017440373.1	-	SET	--	--
109001855	LOC109001855	NW_017388969.1	histone-lysine N-methyltransferase%2C H3 lysine-9 specific SUVH4	SET	jre00310||jre03036	Lysine degradation||Chromosome and associated proteins
108997424	LOC108997424	NW_017443603.1	histone-lysine N-methyltransferase ASHR2%2C transcript variant X5	SET	--	--
108980180	LOC108980180	NW_017439651.1	histone-lysine N-methyltransferase%2C H3 lysine-9 specific SUVH1-like%2C transcript variant X1	SET	jre00310||jre03036	Lysine degradation||Chromosome and associated proteins
108995364	LOC108995364	NW_017443578.1	histone-lysine N-methyltransferase SUVR5-like%2C transcript variant X1	SET	--	--
108998182	LOC108998182	NW_017443616.1	histone-lysine N-methyltransferase SUVR5%2C transcript variant X1	SET	--	--
108980325	LOC108980325	NW_017439815.1	protein ecdysoneless homolog	SGT1	--	--
109007018	LOC109007018	NW_017389385.1	serine hydroxymethyltransferase 7-like	SHMT	jre00630||jre00260||jre00460||jre00670	Glyoxylate and dicarboxylate metabolism||Glycine, serine and threonine metabolism||Cyanoamino acid metabolism||One carbon pool by folate
109008438	LOC109008438	NW_017389496.1	serine hydroxymethyltransferase 4	SHMT	jre00630||jre00260||jre00460||jre00670	Glyoxylate and dicarboxylate metabolism||Glycine, serine and threonine metabolism||Cyanoamino acid metabolism||One carbon pool by folate
109002297	LOC109002297	NW_017388999.1	-	SHMT	--	--
109011697	LOC109011697	NW_017389788.1	serine hydroxymethyltransferase 4-like	SHMT	jre00630||jre00260||jre00460||jre00670	Glyoxylate and dicarboxylate metabolism||Glycine, serine and threonine metabolism||Cyanoamino acid metabolism||One carbon pool by folate
109003741	LOC109003741	NW_017389137.1	RNA polymerase sigma factor sigC-like%2C transcript variant X2	Sigma70_r4	--	--
109016446	LOC109016446	NW_017406619.1	RNA polymerase sigma factor sigC-like	Sigma70_r4	--	--
108988751	LOC108988751	NW_017443107.1	RNA polymerase sigma factor sigB%2C transcript variant X1	Sigma70_r4	--	--
108997215	LOC108997215	NW_017443601.1	probable gluconokinase%2C transcript variant X3	SKI	jre00030	Pentose phosphate pathway
109001314	LOC109001314	NW_017388959.1	probable inactive shikimate kinase like 1%2C chloroplastic	SKI	--	--
108982000	LOC108982000	NW_017441115.1	shikimate kinase%2C chloroplastic-like%2C transcript variant X2	SKI	jre00400	Phenylalanine, tyrosine and tryptophan biosynthesis
108990873	LOC108990873	NW_017388894.1	SKP1-like protein 21	Skp1	--	--
109002041	LOC109002041	NW_017388975.1	SKP1-like protein 21%2C transcript variant X1	Skp1	--	--
108982423	LOC108982423	NW_017388885.1	uncharacterized LOC108982423	Smr	--	--
108982862	LOC108982862	NW_017441761.1	syntaxin-121-like	SNARE	jre04130||jre04131||jre04147	SNARE interactions in vesicular transport||Membrane trafficking||Exosome
108980657	LOC108980657	NW_017440082.1	syntaxin-71-like	SNARE	jre04130||jre04131	SNARE interactions in vesicular transport||Membrane trafficking
109011310	LOC109011310	NW_017389755.1	syntaxin-41-like	SNARE	--	--
109001779	LOC109001779	NW_017388967.1	syntaxin-32%2C transcript variant X1	SNARE	--	--
108982621	LOC108982621	NW_017441611.1	syntaxin-22-like	SNARE	--	--
108980838	LOC108980838	NW_017440201.1	protein CHROMATIN REMODELING 35-like%2C transcript variant X5	SNF2_N	jre03440||jre03400	Homologous recombination||DNA repair and recombination proteins
109001521	LOC109001521	NW_017388963.1	putative tRNA (cytidine(34)-2'-O)-methyltransferase	SpoU_methylase	jre03016	Transfer RNA biogenesis
109005325	LOC109005325	NW_017389266.1	protein TRAUCO-like	SPRY	jre03036	Chromosome and associated proteins
109020680	LOC109020680	NW_017437477.1	heterogeneous nuclear ribonucleoprotein U-like protein 1	SPRY	--	--
109012772	LOC109012772	NW_017389859.1	E3 ubiquitin-protein ligase RKP%2C transcript variant X1	SPRY	--	--
108994663	LOC108994663	NW_017443569.1	protein TRAUCO-like	SPRY	jre03036	Chromosome and associated proteins
109011871	LOC109011871	NW_017389795.1	SPX domain-containing protein 4-like	SPX	--	--
109011869	LOC109011869	NW_017389795.1	phosphate transporter PHO1 homolog 9-like%2C transcript variant X2	SPX	--	--
109012537	LOC109012537	NW_017389844.1	agamous-like MADS-box protein AGL104%2C transcript variant X2	SRF-TF	--	--
109005638	LOC109005638	NW_017389305.1	MADS-box transcription factor 23-like	SRF-TF	--	--
108987058	LOC108987058	NW_017442865.1	truncated transcription factor CAULIFLOWER A-like%2C transcript variant X2	SRF-TF	jre03000	Transcription factors
108999310	LOC108999310	NW_017443635.1	GRF1-interacting factor 3-like	SSXT	--	--
108979516	LOC108979516	NW_017439152.1	homeobox-leucine zipper protein ATHB-15-like%2C transcript variant X1	START	jre03000	Transcription factors
108993769	LOC108993769	NW_017443554.1	uncharacterized LOC108993769	START	--	--
108992480	LOC108992480	NW_017443532.1	uncharacterized LOC108992480	START	--	--
108997018	LOC108997018	NW_017443600.1	protein ENHANCED DISEASE RESISTANCE 2-like%2C transcript variant X1	START	--	--
108992281	LOC108992281	NW_017388898.1	homeobox-leucine zipper protein MERISTEM L1-like%2C transcript variant X2	START	jre03000	Transcription factors
108993026	LOC108993026	NW_017443544.1	homeobox-leucine zipper protein HDG11-like	START	jre03000	Transcription factors
109014003	LOC109014003	NW_017389954.1	protein STRICTOSIDINE SYNTHASE-LIKE 3-like	Str_synth	--	--
109004109	LOC109004109	NW_017389174.1	protein STRICTOSIDINE SYNTHASE-LIKE 4-like	Str_synth	--	--
108990110	LOC108990110	NW_017443276.1	yrdC domain-containing protein%2C mitochondrial%2C transcript variant X2	Sua5_yciO_yrdC	--	--
108980117	LOC108980117	NW_017439620.1	D-xylose-proton symporter-like 2	Sugar_tr	--	--
108982074	LOC108982074	NW_017441170.1	probable inorganic phosphate transporter 1-3	Sugar_tr	jre02000	Transporters
109006662	LOC109006662	NW_017389360.1	monosaccharide-sensing protein 2-like%2C transcript variant X3	Sugar_tr	--	--
109017772	LOC109017772	NW_017388862.1	D-xylose-proton symporter-like 3%2C chloroplastic	Sugar_tr	--	--
109013869	LOC109013869	NW_017389946.1	probable polyol transporter 6	Sugar_tr	--	--
108987282	LOC108987282	NW_017442875.1	sugar carrier protein C-like	Sugar_tr	jre02000	Transporters
108984334	LOC108984334	NW_017442383.1	probable plastidic glucose transporter 2%2C transcript variant X2	Sugar_tr	--	--
109022240	LOC109022240	NW_017438726.1	probable inorganic phosphate transporter 1-8	Sugar_tr	jre02000	Transporters
108994965	LOC108994965	NW_017443574.1	sugar transporter ERD6-like 16%2C transcript variant X2	Sugar_tr	jre02000	Transporters
109001070	LOC109001070	NW_017388808.1	sugar carrier protein A-like	Sugar_tr	jre02000	Transporters
109004261	LOC109004261	NW_017389193.1	organic cation/carnitine transporter 7%2C transcript variant X1	Sugar_tr	--	--
109015736	LOC109015736	NW_017397343.1	protein translation factor SUI1 homolog 1	SUI1	--	--
109003024	LOC109003024	NW_017389061.1	probable sulfate transporter 4.2%2C transcript variant X2	Sulfate_transp	jre02000	Transporters
108989863	LOC108989863	NW_017443272.1	protein FAR1-RELATED SEQUENCE 5-like	SWIM	--	--
108984949	LOC108984949	NW_017442582.1	SWI/SNF complex subunit SWI3B	SWIRM	jre03021||jre03036	Transcription machinery||Chromosome and associated proteins
108997615	LOC108997615	NW_017388807.1	SWI/SNF complex subunit SWI3A	SWIRM	jre03021||jre03036	Transcription machinery||Chromosome and associated proteins
109021809	LOC109021809	NW_017438409.1	putative HVA22-like protein g%2C transcript variant X1	TB2_DP1_HVA22	--	--
109014332	LOC109014332	NW_017389982.1	putative HVA22-like protein g	TB2_DP1_HVA22	--	--
109018979	LOC109018979	NW_017436282.1	HVA22-like protein e	TB2_DP1_HVA22	jre04147	Exosome
109001219	LOC109001219	NW_017388957.1	HVA22-like protein a	TB2_DP1_HVA22	jre04147	Exosome
109004710	LOC109004710	NW_017389220.1	growth hormone-regulated TBC protein 1-like%2C transcript variant X1	TBC	--	--
109003437	LOC109003437	NW_017389099.1	TBC1 domain family member 13-like%2C transcript variant X2	TBC	--	--
109012645	LOC109012645	NW_017389857.1	TBC1 domain family member 2B-like%2C transcript variant X1	TBC	--	--
108983699	LOC108983699	NW_017388887.1	uncharacterized LOC108983699	TBC	--	--
109003112	LOC109003112	NW_017389067.1	TBC1 domain family member 15-like%2C transcript variant X2	TBC	--	--
108984925	LOC108984925	NW_017442577.1	small G protein signaling modulator 1-like%2C transcript variant X5	TBC	--	--
108988020	LOC108988020	NW_017443009.1	EVI5-like protein%2C transcript variant X3	TBC	jre04131	Membrane trafficking
109003100	LOC109003100	NW_017389065.1	uncharacterized LOC109003100	TBC	jre04131	Membrane trafficking
108990257	LOC108990257	NW_017443278.1	transcription factor TCP2-like%2C transcript variant X3	TCP	--	--
109011029	LOC109011029	NW_017389733.1	transcription factor TCP9-like	TCP	--	--
109011062	LOC109011062	NW_017389736.1	uncharacterized LOC109011062	TCP	--	--
108984550	LOC108984550	NW_017442448.1	transcription factor TCP20-like%2C transcript variant X2	TCP	--	--
108987051	LOC108987051	NW_017442865.1	transcription factor TCP20-like	TCP	--	--
109012585	LOC109012585	NW_017388856.1	transcription factor TCP4-like	TCP	--	--
108988581	LOC108988581	NW_017443042.1	tetraspanin-3-like	Tetraspannin	--	--
108989646	LOC108989646	NW_017443266.1	tetraspanin-3-like%2C transcript variant X1	Tetraspannin	--	--
109004234	LOC109004234	NW_017389192.1	tobamovirus multiplication protein 2A-like%2C transcript variant X1	Tetraspannin	--	--
109014312	LOC109014312	NW_017389977.1	transcription initiation factor IIB-2	TFIIB_Zn_Ribbon	jre03022||jre03021	Basal transcription factors||Transcription machinery
108979117	LOC108979117	NW_017438864.1	probable glutamate carboxypeptidase 2	TFR_dimer	--	--
109013108	LOC109013108	NW_017389876.1	thaumatin-like protein 1	Thaumatin	--	--
108984421	LOC108984421	NW_017442404.1	thaumatin-like protein 1	Thaumatin	--	--
108997718	LOC108997718	NW_017443606.1	thaumatin-like protein 1b	Thaumatin	--	--
109020350	LOC109020350	NW_017437217.1	thaumatin-like protein 1	Thaumatin	--	--
108988454	LOC108988454	NW_017443030.1	3-ketoacyl-CoA thiolase 2%2C peroxisomal	Thiolase_N	jre00071||jre00592||jre01040||jre00280||jre04146	Fatty acid degradation||alpha-Linolenic acid metabolism||Biosynthesis of unsaturated fatty acids||Valine, leucine and isoleucine degradation||Peroxisome
109004728	LOC109004728	NW_017389220.1	molybdopterin synthase sulfur carrier subunit-like	ThiS	jre04122	Sulfur relay system
109006340	LOC109006340	NW_017389344.1	probable disease resistance protein RPP1	TIR	--	--
109018219	LOC109018219	NW_017430918.1	TMV resistance protein N-like	TIR	--	--
108985609	LOC108985609	NW_017388805.1	probable serine incorporator%2C transcript variant X1	TMS_TDE	jre04131	Membrane trafficking
109005897	LOC109005897	NW_017389324.1	serine incorporator 3%2C transcript variant X1	TMS_TDE	jre04131	Membrane trafficking
109009551	LOC109009551	NW_017389591.1	DNA topoisomerase 1-like%2C transcript variant X2	Topoisom_bac	--	--
108986414	LOC108986414	NW_017442825.1	DNA topoisomerase 1-like%2C transcript variant X3	Topoisom_bac	--	--
108984669	LOC108984669	NW_017442506.1	hsp70-Hsp90 organizing protein 3-like%2C transcript variant X1	TPR_1	jre03110	Chaperones and folding catalysts
109013997	LOC109013997	NW_017389954.1	outer envelope protein 61	TPR_1	--	--
108987762	LOC108987762	NW_017442989.1	RNA polymerase II-associated protein 3%2C transcript variant X2	TPR_1	jre03021	Transcription machinery
108990019	LOC108990019	NW_017443274.1	tetratricopeptide repeat protein 1%2C transcript variant X2	TPR_1	jre03110	Chaperones and folding catalysts
109002800	LOC109002800	NW_017389032.1	cysteine--tRNA ligase%2C chloroplastic/mitochondrial%2C transcript variant X2	tRNA-synt_1e	jre00970||jre01007||jre03016	Aminoacyl-tRNA biosynthesis||Amino acid related enzymes||Transfer RNA biogenesis
109012486	LOC109012486	NW_017389844.1	cysteine--tRNA ligase 2%2C cytoplasmic-like%2C transcript variant X1	tRNA-synt_1e	jre00970||jre01007||jre03016	Aminoacyl-tRNA biosynthesis||Amino acid related enzymes||Transfer RNA biogenesis
109021019	LOC109021019	NW_017437691.1	cysteine--tRNA ligase 2%2C cytoplasmic-like%2C transcript variant X1	tRNA-synt_1e	--	--
108982683	LOC108982683	NW_017441646.1	proline--tRNA ligase%2C chloroplastic/mitochondrial	tRNA-synt_2b	jre00970||jre01007||jre03016	Aminoacyl-tRNA biosynthesis||Amino acid related enzymes||Transfer RNA biogenesis
109008528	LOC109008528	NW_017388854.1	tubulin--tyrosine ligase-like protein 12%2C transcript variant X1	TTL	jre04812	Cytoskeleton proteins
108997978	LOC108997978	NW_017443611.1	tubby-like F-box protein 3%2C transcript variant X3	Tub	jre04990	Domain-containing proteins not elsewhere classified
109013408	LOC109013408	NW_017389906.1	tubby-like F-box protein 8%2C transcript variant X2	Tub	jre04990	Domain-containing proteins not elsewhere classified
108979396	LOC108979396	NW_017439004.1	tubulin beta-1 chain-like	Tubulin	jre04145||jre03036||jre04812||jre04147	Phagosome||Chromosome and associated proteins||Cytoskeleton proteins||Exosome
108998602	LOC108998602	NW_017443621.1	tubulin beta-1 chain	Tubulin	jre04145||jre03036||jre04812||jre04147	Phagosome||Chromosome and associated proteins||Cytoskeleton proteins||Exosome
108985721	LOC108985721	NW_017442755.1	cell division protein FtsZ homolog 2-2%2C chloroplastic%2C transcript variant X1	Tubulin	jre03036||jre04812||jre02048	Chromosome and associated proteins||Cytoskeleton proteins||Prokaryotic defense system
109001644	LOC109001644	NW_017388965.1	tubulin alpha-3 chain	Tubulin	jre04145||jre03019||jre03036||jre04812||jre04147	Phagosome||Messenger RNA biogenesis||Chromosome and associated proteins||Cytoskeleton proteins||Exosome
108997696	LOC108997696	NW_017443606.1	tubulin alpha-1 chain-like	Tubulin	jre04145||jre03019||jre03036||jre04812||jre04147	Phagosome||Messenger RNA biogenesis||Chromosome and associated proteins||Cytoskeleton proteins||Exosome
109002963	LOC109002963	NW_017389058.1	tubulin beta chain-like	Tubulin	jre04145||jre03036||jre04812||jre04147	Phagosome||Chromosome and associated proteins||Cytoskeleton proteins||Exosome
108986068	LOC108986068	NW_017442800.1	rhomboid-like protein 20	UBA	jre04121	Ubiquitin system
novel.1603	-	NW_017448575.1	PF00627:UBA/TS-N domain	UBA	--	--
109009216	LOC109009216	NW_017389568.1	protoheme IX farnesyltransferase%2C mitochondrial-like	UbiA	--	--
108982137	LOC108982137	NW_017388885.1	uncharacterized LOC108982137%2C transcript variant X2	ubiquitin	jre03400	DNA repair and recombination proteins
108989850	LOC108989850	NW_017443272.1	BAG family molecular chaperone regulator 4-like	ubiquitin	--	--
108994923	LOC108994923	NW_017443572.1	BAG family molecular chaperone regulator 4-like%2C transcript variant X1	ubiquitin	--	--
108985792	LOC108985792	NW_017388805.1	ubiquitin receptor RAD23b-like	ubiquitin	--	--
108995198	LOC108995198	NW_017443575.1	BAG family molecular chaperone regulator 4	ubiquitin	--	--
108979603	LOC108979603	NW_017439255.1	U-box domain-containing protein 17	U-box	--	--
108999207	LOC108999207	NW_017443629.1	U-box domain-containing protein 38-like	U-box	--	--
109010381	LOC109010381	NW_017389670.1	U-box domain-containing protein 44-like%2C transcript variant X2	U-box	--	--
108988933	LOC108988933	NW_017443120.1	U-box domain-containing protein 26-like	U-box	--	--
108985646	LOC108985646	NW_017442744.1	U-box domain-containing protein 30-like	U-box	--	--
109019592	LOC109019592	NW_017436723.1	U-box domain-containing protein 5-like%2C transcript variant X1	U-box	--	--
108992763	LOC108992763	NW_017443539.1	U-box domain-containing protein 14	U-box	--	--
108997466	LOC108997466	NW_017443603.1	U-box domain-containing protein 15-like	U-box	--	--
108998999	LOC108998999	NW_017443627.1	U-box domain-containing protein 13-like%2C transcript variant X2	U-box	--	--
109019801	LOC109019801	NW_017388866.1	U-box domain-containing protein 45%2C transcript variant X2	U-box	--	--
108992985	LOC108992985	NW_017443543.1	U-box domain-containing protein 13-like	U-box	--	--
109001804	LOC109001804	NW_017388816.1	plant UBX domain-containing protein 3-like	UBX	jre04141||jre04131	Protein processing in endoplasmic reticulum||Membrane trafficking
109019743	LOC109019743	NW_017436800.1	plant UBX domain-containing protein 1-like%2C transcript variant X3	UBX	--	--
109001000	LOC109001000	NW_017388951.1	ubiquitin carboxyl-terminal hydrolase 22-like%2C transcript variant X2	UCH	jre01002||jre03021||jre04121||jre03036	Peptidases and inhibitors||Transcription machinery||Ubiquitin system||Chromosome and associated proteins
108997327	LOC108997327	NW_017388904.1	ubiquitin carboxyl-terminal hydrolase 25%2C transcript variant X3	UCH	jre01002||jre04121	Peptidases and inhibitors||Ubiquitin system
109013487	LOC109013487	NW_017389916.1	ubiquitin carboxyl-terminal hydrolase 12	UCH	jre01002||jre04121	Peptidases and inhibitors||Ubiquitin system
108998276	LOC108998276	NW_017443617.1	ubiquitin carboxyl-terminal hydrolase 17-like	UCH	jre01002||jre04121	Peptidases and inhibitors||Ubiquitin system
108998553	LOC108998553	NW_017443621.1	anthocyanidin 3-O-glucosyltransferase 2-like	UDPGT	--	--
108985048	LOC108985048	NW_017442607.1	anthocyanidin 3-O-glucosyltransferase 2-like	UDPGT	--	--
109000048	LOC109000048	NW_017463786.1	UDP-glycosyltransferase 74E2-like	UDPGT	--	--
108998665	LOC108998665	NW_017443621.1	UDP-glycosyltransferase 71K1-like	UDPGT	--	--
108998593	LOC108998593	NW_017443621.1	anthocyanidin 3-O-glucosyltransferase 2-like	UDPGT	--	--
108995525	LOC108995525	NW_017443582.1	hydroquinone glucosyltransferase-like	UDPGT	jre01003	Glycosyltransferases
108990657	LOC108990657	NW_017443342.1	putative UDP-rhamnose:rhamnosyltransferase 1%2C transcript variant X2	UDPGT	--	--
109009006	LOC109009006	NW_017389553.1	UDP-glycosyltransferase 71K1-like	UDPGT	--	--
108998606	LOC108998606	NW_017443621.1	anthocyanidin 3-O-glucosyltransferase 2-like	UDPGT	--	--
109021168	LOC109021168	NW_017437835.1	UDP-glycosyltransferase 91C1	UDPGT	--	--
109019812	LOC109019812	NW_017436833.1	7-deoxyloganetic acid glucosyltransferase-like	UDPGT	--	--
109013651	LOC109013651	NW_017389923.1	UDP-glycosyltransferase 74F2-like	UDPGT	jre01003	Glycosyltransferases
108991235	LOC108991235	NW_017443485.1	anthocyanidin 3-O-glucosyltransferase 5-like	UDPGT	jre00940||jre01003	Phenylpropanoid biosynthesis||Glycosyltransferases
109011410	LOC109011410	NW_017389762.1	sterol 3-beta-glucosyltransferase UGT80B1%2C transcript variant X5	UDPGT	jre01003	Glycosyltransferases
108989868	LOC108989868	NW_017443272.1	UDP-glycosyltransferase 87A1-like	UDPGT	--	--
108985980	LOC108985980	NW_017442785.1	UDP-glycosyltransferase 86A1-like	UDPGT	--	--
109003122	LOC109003122	NW_017389068.1	UDP-glycosyltransferase 13-like	UDPGT	--	--
108998554	LOC108998554	NW_017443621.1	anthocyanidin 3-O-glucosyltransferase 2-like	UDPGT	--	--
109008422	LOC109008422	NW_017389496.1	crocetin glucosyltransferase%2C chloroplastic-like	UDPGT	--	--
108998458	LOC108998458	NW_017443620.1	UDP-glucose iridoid glucosyltransferase-like%2C transcript variant X2	UDPGT	--	--
109004491	LOC109004491	NW_017389209.1	UDP-glycosyltransferase 88A1-like	UDPGT	--	--
109012650	LOC109012650	NW_017389857.1	7-deoxyloganetin glucosyltransferase-like%2C transcript variant X1	UDPGT	--	--
109003663	LOC109003663	NW_017389126.1	UDP-glycosyltransferase 74F2-like	UDPGT	jre01003	Glycosyltransferases
108980936	LOC108980936	NW_017440269.1	scopoletin glucosyltransferase-like	UDPGT	--	--
108998551	LOC108998551	NW_017443621.1	-	UDPGT	--	--
109018537	LOC109018537	NW_017433731.1	UDP-glycosyltransferase 89A2-like	UDPGT	--	--
108985938	LOC108985938	NW_017388887.1	ubiquitin-conjugating enzyme E2-17 kDa%2C transcript variant X1	UQ_con	--	--
109011512	LOC109011512	NW_017389768.1	probable ubiquitin-conjugating enzyme E2 24%2C transcript variant X1	UQ_con	--	--
108994789	LOC108994789	NW_017443571.1	ubiquitin-conjugating enzyme E2 32-like	UQ_con	jre04141||jre04120||jre04121	Protein processing in endoplasmic reticulum||Ubiquitin mediated proteolysis||Ubiquitin system
108997008	LOC108997008	NW_017443600.1	probable ubiquitin-conjugating enzyme E2 C%2C transcript variant X1	UQ_con	jre04120||jre04121	Ubiquitin mediated proteolysis||Ubiquitin system
108997476	LOC108997476	NW_017443603.1	ubiquitin-conjugating enzyme E2 4-like%2C transcript variant X1	UQ_con	jre04120||jre04121	Ubiquitin mediated proteolysis||Ubiquitin system
108985485	LOC108985485	NW_017442713.1	ubiquitin-conjugating enzyme E2-17 kDa-like	UQ_con	jre04141||jre04120||jre04121	Protein processing in endoplasmic reticulum||Ubiquitin mediated proteolysis||Ubiquitin system
108999571	LOC108999571	NW_017388914.1	putative ubiquitin-conjugating enzyme E2 38	UQ_con	jre04120||jre04121	Ubiquitin mediated proteolysis||Ubiquitin system
109010863	LOC109010863	NW_017389718.1	ubiquitin-conjugating enzyme E2 10%2C transcript variant X2	UQ_con	--	--
108999399	LOC108999399	NW_017443864.1	ubiquitin-conjugating enzyme E2 4-like	UQ_con	--	--
108992031	LOC108992031	NW_017443522.1	probable ubiquitin-conjugating enzyme E2 16	UQ_con	jre04120||jre04121	Ubiquitin mediated proteolysis||Ubiquitin system
109012422	LOC109012422	NW_017389841.1	NEDD8-conjugating enzyme Ubc12%2C transcript variant X1	UQ_con	jre04120||jre04121	Ubiquitin mediated proteolysis||Ubiquitin system
108992052	LOC108992052	NW_017443522.1	probable ubiquitin-conjugating enzyme E2 16%2C transcript variant X2	UQ_con	jre04120||jre04121	Ubiquitin mediated proteolysis||Ubiquitin system
108995365	LOC108995365	NW_017443578.1	NEDD8-conjugating enzyme Ubc12-like%2C transcript variant X2	UQ_con	jre04120||jre04121	Ubiquitin mediated proteolysis||Ubiquitin system
108999071	LOC108999071	NW_017443628.1	universal stress protein PHOS32-like%2C transcript variant X7	Usp	--	--
109004856	LOC109004856	NW_017389239.1	universal stress protein PHOS34-like%2C transcript variant X3	Usp	--	--
109014105	LOC109014105	NW_017388857.1	universal stress protein PHOS32-like%2C transcript variant X2	Usp	--	--
109012032	LOC109012032	NW_017389811.1	universal stress protein PHOS32-like%2C transcript variant X1	Usp	--	--
108994810	LOC108994810	NW_017443571.1	universal stress protein PHOS32-like%2C transcript variant X1	Usp	--	--
108986085	LOC108986085	NW_017388887.1	chloride channel protein CLC-f	Voltage_CLC	--	--
109001383	LOC109001383	NW_017388959.1	vacuolar protein sorting-associated protein 9A-like	VPS9	jre04131	Membrane trafficking
108990326	LOC108990326	NW_017443280.1	uncharacterized LOC108990326	VWA	--	--
108994275	LOC108994275	NW_017443563.1	WD repeat domain-containing protein 83	WD40	jre03041	Spliceosome
109001792	LOC109001792	NW_017388967.1	transcriptional corepressor LEUNIG-like%2C transcript variant X2	WD40	--	--
109007241	LOC109007241	NW_017389406.1	WD repeat-containing protein 82	WD40	jre03015||jre03019||jre03036	mRNA surveillance pathway||Messenger RNA biogenesis||Chromosome and associated proteins
109005693	LOC109005693	NW_017389311.1	WD repeat-containing protein 3%2C transcript variant X1	WD40	jre03008||jre03009	Ribosome biogenesis in eukaryotes||Ribosome biogenesis
108989020	LOC108989020	NW_017388893.1	flowering time control protein FY-like	WD40	jre03015||jre03019	mRNA surveillance pathway||Messenger RNA biogenesis
108991523	LOC108991523	NW_017443508.1	angio-associated migratory cell protein	WD40	jre04990	Domain-containing proteins not elsewhere classified
109003896	LOC109003896	NW_017389153.1	U3 snoRNP-associated protein-like EMB2271	WD40	--	--
108985364	LOC108985364	NW_017442685.1	COMPASS-like H3K4 histone methylase component WDR5A	WD40	jre03036	Chromosome and associated proteins
108983540	LOC108983540	NW_017388887.1	polycomb group protein FERTILIZATION-INDEPENDENT ENDOSPERM	WD40	jre03036	Chromosome and associated proteins
108981155	LOC108981155	NW_017388882.1	pre-mRNA-processing factor 19-like	WD40	jre03040||jre04120||jre03041||jre04121||jre03400	Spliceosome||Ubiquitin mediated proteolysis||Spliceosome||Ubiquitin system||DNA repair and recombination proteins
109014230	LOC109014230	NW_017388857.1	WD repeat-containing protein 25	WD40	jre04990	Domain-containing proteins not elsewhere classified
109002871	LOC109002871	NW_017388825.1	WD repeat-containing protein 26%2C transcript variant X5	WD40	jre04121	Ubiquitin system
109002433	LOC109002433	NW_017389005.1	protein CIA1-like%2C transcript variant X2	WD40	jre04990	Domain-containing proteins not elsewhere classified
108991728	LOC108991728	NW_017388897.1	protein ROOT INITIATION DEFECTIVE 3-like	WD40	jre03009	Ribosome biogenesis
109011193	LOC109011193	NW_017389742.1	guanine nucleotide-binding protein subunit beta-2	WD40	jre04147||jre04031	Exosome||GTP-binding proteins
108990473	LOC108990473	NW_017443307.1	WD repeat-containing protein 44-like%2C transcript variant X4	WD40	jre04131	Membrane trafficking
108990411	LOC108990411	NW_017443281.1	protein ROOT INITIATION DEFECTIVE 3-like%2C transcript variant X2	WD40	jre03009	Ribosome biogenesis
109005230	LOC109005230	NW_017389255.1	transcription initiation factor TFIID subunit 5	WD40	jre03022||jre03021||jre03036	Basal transcription factors||Transcription machinery||Chromosome and associated proteins
109019525	LOC109019525	NW_017436686.1	pre-mRNA-processing factor 19-like%2C transcript variant X1	WD40	--	--
108985831	LOC108985831	NW_017442770.1	WD repeat-containing protein 26-like%2C transcript variant X5	WD40	jre04121	Ubiquitin system
108999929	LOC108999929	NW_017463236.1	probable serine/threonine-protein kinase vps15	WD40	--	--
108993388	LOC108993388	NW_017443546.1	DDB1- and CUL4-associated factor 8-like%2C transcript variant X1	WD40	--	--
109018366	LOC109018366	NW_017388863.1	COMPASS-like H3K4 histone methylase component WDR5B	WD40	jre03036	Chromosome and associated proteins
108986254	LOC108986254	NW_017442821.1	WD repeat-containing protein 26-like%2C transcript variant X3	WD40	jre04121	Ubiquitin system
109010856	LOC109010856	NW_017389718.1	WD repeat-containing protein 91 homolog%2C transcript variant X1	WD40	jre04131	Membrane trafficking
108984381	LOC108984381	NW_017442398.1	protein LST8 homolog%2C transcript variant X1	WD40	jre04136||jre04131	Autophagy - other||Membrane trafficking
109003329	LOC109003329	NW_017389085.1	katanin p80 WD40 repeat-containing subunit B1 homolog	WD40	jre04812	Cytoskeleton proteins
108993158	LOC108993158	NW_017443544.1	U3 small nucleolar RNA-associated protein 21 homolog	WD40	jre03008||jre03009	Ribosome biogenesis in eukaryotes||Ribosome biogenesis
108989531	LOC108989531	NW_017388893.1	WD-40 repeat-containing protein MSI1-like	WD40	jre03036	Chromosome and associated proteins
108991385	LOC108991385	NW_017443495.1	protein DECREASED SIZE EXCLUSION LIMIT 1%2C transcript variant X3	WD40	jre03400	DNA repair and recombination proteins
109011798	LOC109011798	NW_017388856.1	protein ROOT INITIATION DEFECTIVE 3-like	WD40	jre03009	Ribosome biogenesis
109003268	LOC109003268	NW_017389075.1	elongator complex protein 2-like	WD40	--	--
108993709	LOC108993709	NW_017443553.1	probable WRKY transcription factor 23	WRKY	--	--
108996946	LOC108996946	NW_017443599.1	WRKY transcription factor WRKY24-like%2C transcript variant X2	WRKY	jre04016||jre04626||jre03000	MAPK signaling pathway - plant||Plant-pathogen interaction||Transcription factors
108987205	LOC108987205	NW_017442872.1	probable WRKY transcription factor 2	WRKY	jre04626||jre03000	Plant-pathogen interaction||Transcription factors
108988835	LOC108988835	NW_017443119.1	probable WRKY transcription factor 14	WRKY	--	--
108994839	LOC108994839	NW_017443571.1	probable WRKY transcription factor 48	WRKY	--	--
109018051	LOC109018051	NW_017430215.1	probable WRKY transcription factor 11	WRKY	--	--
109002894	LOC109002894	NW_017389053.1	probable WRKY transcription factor 4	WRKY	--	--
109020324	LOC109020324	NW_017437193.1	probable WRKY transcription factor 75	WRKY	--	--
109010993	LOC109010993	NW_017389727.1	probable WRKY transcription factor 40	WRKY	--	--
108985955	LOC108985955	NW_017442783.1	probable WRKY transcription factor 3	WRKY	--	--
108985212	LOC108985212	NW_017442651.1	WRKY transcription factor 44-like%2C transcript variant X2	WRKY	--	--
108994063	LOC108994063	NW_017443560.1	WRKY transcription factor 1%2C transcript variant X1	WRKY	jre04626||jre03000	Plant-pathogen interaction||Transcription factors
109019001	LOC109019001	NW_017436304.1	uncharacterized LOC109019001%2C transcript variant X2	WW	jre03040||jre03041	Spliceosome||Spliceosome
108994804	LOC108994804	NW_017388898.1	uncharacterized LOC108994804%2C transcript variant X1	WW	jre04990	Domain-containing proteins not elsewhere classified
108996824	LOC108996824	NW_017443598.1	flap endonuclease GEN-like 2%2C transcript variant X2	XPG_I	--	--
108998896	LOC108998896	NW_017443624.1	SWR1 complex subunit 2	YL1	jre03036	Chromosome and associated proteins
109012830	LOC109012830	NW_017389860.1	chromatin-remodeling complex subunit ies6%2C transcript variant X2	YL1_C	jre03036	Chromosome and associated proteins
109004260	LOC109004260	NW_017389193.1	uncharacterized LOC109004260%2C transcript variant X1	YTH	jre03019	Messenger RNA biogenesis
108982281	LOC108982281	NW_017441342.1	uncharacterized LOC108982281%2C transcript variant X1	YTH	jre03019	Messenger RNA biogenesis
109011215	LOC109011215	NW_017389745.1	30-kDa cleavage and polyadenylation specificity factor 30-like	YTH	--	--
108979355	LOC108979355	NW_017438998.1	uncharacterized LOC108979355%2C transcript variant X1	YTH	jre03019	Messenger RNA biogenesis
108983583	LOC108983583	NW_017442087.1	uncharacterized LOC108983583%2C transcript variant X4	YTH	--	--
109001526	LOC109001526	NW_017388963.1	zinc finger A20 and AN1 domain-containing stress-associated protein 5-like	zf-A20	--	--
109020761	LOC109020761	NW_017437506.1	zinc finger A20 and AN1 domain-containing stress-associated protein 1-like	zf-A20	--	--
108983659	LOC108983659	NW_017442124.1	B-box zinc finger protein 32	zf-B_box	--	--
108985349	LOC108985349	NW_017442681.1	B-box zinc finger protein 22-like%2C transcript variant X2	zf-B_box	--	--
109011878	LOC109011878	NW_017388856.1	B-box zinc finger protein 22	zf-B_box	--	--
108992474	LOC108992474	NW_017443532.1	B-box zinc finger protein 24-like	zf-B_box	--	--
108980518	LOC108980518	NW_017439952.1	zinc finger protein CONSTANS-LIKE 4-like	zf-B_box	--	--
108992026	LOC108992026	NW_017443522.1	B-box zinc finger protein 19-like%2C transcript variant X3	zf-B_box	--	--
109014085	LOC109014085	NW_017388857.1	zinc finger protein CONSTANS-LIKE 4-like%2C transcript variant X1	zf-B_box	--	--
109012502	LOC109012502	NW_017389844.1	zinc finger CCCH domain-containing protein 15-like	zf-CCCH	jre03019	Messenger RNA biogenesis
109013397	LOC109013397	NW_017389906.1	tristetraprolin-like%2C transcript variant X2	zf-CCCH	jre03019	Messenger RNA biogenesis
108986638	LOC108986638	NW_017442844.1	zinc finger CCCH domain-containing protein 2-like	zf-CCCH	jre04121	Ubiquitin system
109019174	LOC109019174	NW_017388783.1	zinc finger CCCH domain-containing protein 16%2C transcript variant X2	zf-CCCH	jre03013||jre03019	Nucleocytoplasmic transport||Messenger RNA biogenesis
109006262	LOC109006262	NW_017389344.1	zinc finger CCCH domain-containing protein 39%2C transcript variant X3	zf-CCCH	--	--
108982022	LOC108982022	NW_017441128.1	zinc finger CCCH domain-containing protein 12-like	zf-CCCH	--	--
109013421	LOC109013421	NW_017389906.1	uncharacterized LOC109013421%2C transcript variant X1	zf-CCCH	jre03019	Messenger RNA biogenesis
108997872	LOC108997872	NW_017443609.1	zinc finger CCCH domain-containing protein ZFN-like%2C transcript variant X2	zf-CCCH	--	--
109006531	LOC109006531	NW_017389360.1	zinc finger protein GIS2-like%2C transcript variant X2	zf-CCHC	jre03000	Transcription factors
108984542	LOC108984542	NW_017442447.1	glycine-rich RNA-binding protein RZ1C-like	zf-CCHC	--	--
109019401	LOC109019401	NW_017436608.1	uncharacterized LOC109019401%2C transcript variant X2	zf-CHY	jre04121	Ubiquitin system
108993041	LOC108993041	NW_017443544.1	methyl-CpG-binding domain-containing protein 2-like%2C transcript variant X1	zf-CW	--	--
109009263	LOC109009263	NW_017389568.1	cyclic dof factor 1-like	zf-Dof	--	--
108992337	LOC108992337	NW_017443530.1	dof zinc finger protein DOF1.6-like	zf-Dof	--	--
109009998	LOC109009998	NW_017389636.1	cyclic dof factor 3-like%2C transcript variant X2	zf-Dof	--	--
108989662	LOC108989662	NW_017443266.1	dof zinc finger protein DOF2.1-like%2C transcript variant X1	zf-Dof	--	--
109000197	LOC109000197	NW_017492944.1	cyclic dof factor 3-like	zf-Dof	--	--
109010296	LOC109010296	NW_017389666.1	dof zinc finger protein DOF1.6-like	zf-Dof	--	--
109021443	LOC109021443	NW_017438116.1	uncharacterized LOC109021443	zf-GRF	--	--
108982081	LOC108982081	NW_017441173.1	uncharacterized LOC108982081%2C transcript variant X1	zf-GRF	--	--
novel.1120	-	NW_017440773.1	PF06839:GRF zinc finger	zf-GRF	--	--
108982030	LOC108982030	NW_017441133.1	zinc-finger homeodomain protein 2	ZF-HD_dimer	--	--
108991267	LOC108991267	NW_017443485.1	zinc-finger homeodomain protein 1-like%2C transcript variant X2	ZF-HD_dimer	--	--
108999566	LOC108999566	NW_017444381.1	zinc-finger homeodomain protein 11-like	ZF-HD_dimer	--	--
109003182	LOC109003182	NW_017389069.1	F-box protein At1g67340%2C transcript variant X2	zf-MYND	--	--
108996667	LOC108996667	NW_017443596.1	programmed cell death protein 2	zf-MYND	jre03009	Ribosome biogenesis
108995229	LOC108995229	NW_017388807.1	F-box protein At5g50450-like	zf-MYND	--	--
108989887	LOC108989887	NW_017443272.1	transcription initiation factor TFIID subunit 15b	zf-RanBP	jre03040||jre03015||jre03041	Spliceosome||mRNA surveillance pathway||Spliceosome
109003192	LOC109003192	NW_017389069.1	ranBP2-type zinc finger protein At1g67325-like	zf-RanBP	--	--
109009744	LOC109009744	NW_017389603.1	uncharacterized LOC109009744	zf-RanBP	--	--
109012434	LOC109012434	NW_017389843.1	BTB/POZ and TAZ domain-containing protein 1-like	zf-TAZ	--	--
109006471	LOC109006471	NW_017389359.1	BTB/POZ and TAZ domain-containing protein 3-like%2C transcript variant X2	zf-TAZ	--	--
108981449	LOC108981449	NW_017440548.1	BTB/POZ and TAZ domain-containing protein 1-like%2C transcript variant X1	zf-TAZ	--	--
108995501	LOC108995501	NW_017443581.1	protein TIFY 6B-like%2C transcript variant X4	Zim	jre04075	Plant hormone signal transduction

## Sheet: Table S6
Supplemental Table S6. Supplemental Table 6. Identification of transcription factors in the transcriptome of J. regia. in blue module.
Supplemental Table 6. Identification of transcription factors in the transcriptome of J. regia.in blue module
TF family	number
Pkinase	137
Pkinase_Tyr	68
RRM_1	54
AP2	36
AAA	32
p450	32
WD40	32
Myb_DNA-binding	30
PPR	29
UDPGT	26
DEAD	25
PP2C	25
Mito_carr	20
Ras	20
DnaJ	18
HLH	16
2OG-FeII_Oxy	14
AMP-binding	14
bZIP_1	14
Metallophos	14
NAM	14
BTB	13
NB-ARC	13
UQ_con	13
MatE	12
WRKY	12
CCT	11
F-box	11
Glycos_transf_1	11
Kelch_1	11
KH_1	11
Sugar_tr	11
U-box	11
Aminotran_1_2	10
C2	10
GTP_EFTU	10
HSP70	10
MFS_1	10
Abhydrolase_1	9
Bromodomain	9
E1-E2_ATPase	9
Glyco_transf_8	9
Kinesin	9
Peptidase_M20	9
Pyr_redox_2	9
ADH_N	8
CRAL_TRIO_N	8
FAR1	8
HMA	8
Methyltransf_11	8
Peptidase_S8	8
TBC	8
zf-CCCH	8
Abhydrolase_3	7
adh_short	7
Aldo_ket_red	7
Auxin_resp	7
GATA	7
Lipase_3	7
Response_reg	7
zf-B_box	7
ABC_tran	6
Actin	6
Amino_oxidase	6
Biotin_lipoyl	6
CBS	6
GRAS	6
Ion_trans	6
LRRNT_2	6
Na_Ca_ex	6
OTU	6
SET	6
START	6
TCP	6
Tubulin	6
zf-Dof	6
Aa_trans	5
ABC1	5
ABC2_membrane	5
Acetyltransf_1	5
Acyltransferase	5
Auxin_inducible	5
DUF6	5
Exo70	5
GRAM	5
GST_N	5
Histone	5
Homeobox	5
K_trans	5
Lipase_GDSL	5
Motile_Sperm	5
PHD	5
PIP5K	5
PK	5
SNARE	5
ubiquitin	5
Usp	5
YTH	5
2-Hacid_dh_C	4
ADH_zinc_N	4
Arf	4
CBFB_NFYA	4
CTP_transf_2	4
DnaJ_C	4
DUF803	4
Exo_endo_phos	4
Exonuc_X-T	4
G6PD_C	4
GAF	4
GATase	4
Glyco_hydro_17	4
GSHPx	4
JmjC	4
Mpv17_PMP22	4
NIF	4
PALP	4
PFK	4
Retrotrans_gag	4
Rhodanese	4
SHMT	4
SPRY	4
TB2_DP1_HVA22	4
Thaumatin	4
TPR_1	4
UCH	4
3_5_exonuc	3
ABC_membrane	3
ADK	3
Agenet	3
Amidase	3
Aminotran_3	3
BPL_LipA_LipB	3
CDP-OH_P_transf	3
Ceramidase_alk	3
CG-1	3
Chal_sti_synt_N	3
Citrate_synt	3
Clp_N	3
CUE	3
DUF605	3
E2F_TDP	3
EIN3	3
ER_lumen_recept	3
ESCRT-III	3
FAD_binding_3	3
FMN_red	3
FYVE	3
Galactosyl_T	3
hATC	3
Helicase_C	3
Hexapep	3
HSF_DNA-bind	3
IBR	3
ketoacyl-synt	3
LAG1	3
LSM	3
MORN	3
Na_H_Exchanger	3
NUDIX	3
OPT	3
Peptidase_C1	3
PfkB	3
PH	3
Phosphoesterase	3
Pro_isomerase	3
Ribonuclease_3	3
RNase_PH	3
RVT_1	3
RVT_2	3
Sigma70_r4	3
SKI	3
SRF-TF	3
Tetraspannin	3
tRNA-synt_1e	3
zf-GRF	3
ZF-HD_dimer	3
zf-MYND	3
zf-RanBP	3
zf-TAZ	3
3HCDH_N	2
Aconitase	2
Adap_comp_sub	2
AFG1_ATPase	2
Aldedh	2
Aminotran_5	2
ARID	2
B_lectin	2
B3	2
CAF1	2
Cation_ATPase_C	2
CH	2
Choline_kinase	2
CN_hydrolase	2
Cofilin_ADF	2
CSD	2
DAO	2
DSPc	2
ECH	2
efhand	2
FAD_binding_8	2
Ferritin	2
FKBP_C	2
FMN_dh	2
Fumble	2
G-alpha	2
Gly_transf_sug	2
Glyco_hydro_1	2
Glyco_transf_29	2
Glyoxalase	2
HA2	2
HATPase_c	2
Hist_deacetyl	2
Hydrolase	2
LysM	2
MBD	2
Mov34	2
NAD_binding_1	2
NAD_Gly3P_dh_N	2
NAD_kinase	2
Peptidase_C14	2
Peptidase_M22	2
Peptidase_M24	2
Peptidase_S10	2
Peptidase_S28	2
PI3_PI4_kinase	2
Pribosyltran	2
Proteasome	2
PTPA	2
PWWP	2
Pyrophosphatase	2
Radical_SAM	2
Rhomboid	2
RNA_pol_Rpb2_6	2
SBP	2
Skp1	2
SPX	2
Str_synth	2
SWIRM	2
TIR	2
TMS_TDE	2
Topoisom_bac	2
Tub	2
UBA	2
UBX	2
WW	2
zf-A20	2
zf-CCHC	2
A1pp	1
AA_kinase	1
Abhydrolase_2	1
ACT	1
Acyl_transf_1	1
Aldolase_II	1
Aldose_epim	1
Amidohydro_1	1
Amidohydro_2	1
An_peroxidase	1
ANF_receptor	1
AOX	1
Arm	1
Asp	1
ATP-synt_ab	1
BAH	1
Beta_elim_lyase	1
Beta-lactamase	1
C1_1	1
Carboxyl_trans	1
CASP_C	1
CoA_binding	1
Coatomer_WDAD	1
CPSase_L_D2	1
CTP_synth_N	1
Cu_bind_like	1
Cyanate_lyase	1
Cyclin_C	1
Cytochrom_B561	1
DapB_N	1
DDT	1
DHBP_synthase	1
DHO_dh	1
DNA_gyraseB	1
DNA_methylase	1
DSBA	1
DTW	1
DUF1232	1
DUF125	1
DUF299	1
DUF602	1
DUF659	1
DUF833	1
DUF89	1
Dus	1
Epimerase	1
Evr1_Alr	1
FAA_hydrolase	1
Fer2	1
Ferric_reduct	1
FGGY_N	1
FH2	1
FHA	1
FMO-like	1
GHMP_kinases	1
Glyco_hydro_20	1
Glyco_hydro_3_C	1
Glyco_hydro_31	1
Glycos_trans_3N	1
G-patch	1
GTP_cyclohydroI	1
HD-ZIP_N	1
HECT	1
HGTP_anticodon	1
HhH-GPD	1
HMG_box	1
HMGL-like	1
HRDC	1
ICMT	1
IMS	1
Ion_trans_2	1
IP_trans	1
IPPT	1
K_tetra	1
LIM	1
Lipocalin_2	1
Maf	1
MBOAT	1
MFMR	1
MOSC	1
MuDR	1
Myosin_head	1
Na_sulph_symp	1
NAD_binding_2	1
NAD_binding_4	1
NDK	1
Ndr	1
NmrA	1
NTP_transf_2	1
PCNA_C	1
PD40	1
Pentapeptide	1
Peptidase_C48	1
Peptidase_M50	1
Peptidase_S41	1
Peptidase_S49	1
PG_binding_1	1
PGM_PMM_II	1
PI-PLC-X	1
PK_C	1
PMSR	1
PP-binding	1
Prenyltransf	1
Pre-SET	1
PRP38	1
PSS	1
PTH2	1
PX	1
Pyridox_oxidase	1
Rad21_Rec8_N	1
RhoGAP	1
Rib_5-P_isom_A	1
Ribonuc_L-PSP	1
Ribonuclease_T2	1
Ribosomal_L2_C	1
Ribosomal_S14	1
RimM	1
RNA_pol_L	1
RNA_pol_Rpc34	1
RPE65	1
rve	1
S1	1
Saccharop_dh	1
SAM_1	1
SBDS	1
Sec1	1
Sec63	1
Serpin	1
SGT1	1
Smr	1
SNF2_N	1
SpoU_methylase	1
SSXT	1
Sua5_yciO_yrdC	1
SUI1	1
Sulfate_transp	1
SWIM	1
TFIIB_Zn_Ribbon	1
TFR_dimer	1
Thiolase_N	1
ThiS	1
tRNA-synt_2b	1
TTL	1
UbiA	1
Voltage_CLC	1
VPS9	1
VWA	1
XPG_I	1
YL1	1
YL1_C	1
zf-CHY	1
zf-CW	1
Zim	1
